# Supplementary material for: Engineered RNA-based activation system for coronavirus sensing in live cells
Source: Biodes Res. 2025 Jul 17;7(3):100040. doi: 10.1016/j.bidere.2025.100040 (PMC12710057; doi:10.1016/j.bidere.2025.100040)
Supplement: Multimedia component 2 [file mmc2.xlsx]

## Sheet: Figure 2
Figure 2a
VERAS (+)	Mock																229E																	p value (virus vs mock)
1	47400000	46900000	49200000	59200000	36900000	40500000	39000000	48400000	33600000	44400000	51800000	53300000	52100000	41700000	37500000	40000000	30200000	41900000	46400000	75300000	36600000	45500000	39300000	47800000	42700000	24800000	34600000	32800000	73800000	52000000	33000000	33100000		0.61721
2	79100000	70200000	75900000	96300000	69700000	70500000	65700000	65300000	76700000	38000000	63200000	70800000	77400000	57200000	69400000	82500000	40600000	32800000	30300000	59900000	54000000	38000000	49200000	65300000	45800000	28100000	53400000	66200000	46000000	47000000	42000000	43300000		3.217e-06
3	109000000	88700000	108000000	107000000	94600000	93100000	86800000	109000000	95400000	77700000	80500000	116000000	96700000	82200000	87300000	112000000	51200000	55600000	66800000	83100000	67400000	60400000	53500000	80800000	64800000	47000000	64600000	60900000	68100000	64000000	70800000	62900000		2.32255e-09
4	12100000	16400000	15800000	11500000	13900000	16000000	12900000	13400000	11300000	9599465	10800000	12600000	13100000	12700000	14000000	18600000	10700000	7936288	5897815	9703953	6920529	3435038	4278662	8310410	6492659	3746360	3553383	4953278	8789211	7073393	6584825	8202294		2.41468e-09
5	30500000	29100000	27600000	20500000	28600000	30500000	21700000	26200000	22100000	24000000	22200000	22100000	27800000	22400000	28200000	29600000	20400000	17800000	9165845	12400000	13500000	14000000	9457942	10800000	12200000	7300796	9638313	11400000	12800000	10900000	11200000	15900000		5.49262e-12
6	29700000	31900000	36900000	36600000	27600000	35400000	23300000	30200000	21300000	26300000	22900000	26700000	23900000	30800000	30100000	26700000	20200000	13100000	7486183	8956831	12200000	12900000	11500000	8374511	7643283	7118651	11200000	11300000	6723692	6910457	13700000	24500000		4.44227e-11
Figure 2b
	Mock																																229E
VERAS-3 (+)	39800000	48200000	37800000	48100000	35500000	35700000	38100000	43300000	36400000	37500000	39900000	42600000	34000000	31200000	30600000	46900000	37700000	30800000	29300000	44700000	35600000	32900000	32800000	40600000	33400000	38900000	35700000	34100000	28900000	26400000	28200000	31100000	38200000	38000000	43000000	47000000	42400000	45900000	36300000	43900000	47300000	36000000	34800000	44100000	45900000	40000000	46300000	45900000	44900000
VERAS-6 (+)	17100000	16800000	15600000	14200000	16600000	13000000	15100000	14400000	16600000	11000000	15600000	15700000	16700000	15100000	16200000	19200000	14900000	10800000	11000000	18500000	14400000	12800000	16500000	15900000	15000000	12700000	13500000	14600000	12800000	11600000	15500000	17800000	18100000	15900000	21800000	20900000	20800000	20300000	20600000	23500000	22600000	18000000	20300000	23400000	22300000	18200000	20300000	26900000	20800000
Figure 2c
VERAS (-)	Mock																229E																	p value (virus vs mock)
1	0	175.693	0	0	0	22.8245	0	655.221	137.939	606.795	0	99.2918	247.564	41.0857	34.8195	145.156	18587.6	9545.13	16179.4	14381.4	13570.9	9574.7	11892.4	10651.8	7235.65	12589.9	10342	10122.5	13397.2	10683.3	7799.11	13062.8		5.83169e-16
2	703.003	131.425	502.56	120.099	182.356	413.998	208.553	413.982	0	729.506	1795.01	963.546	3622.45	899.065	767.798	1658.41	12531.4	11669.9	15740.2	20210.1	13378.1	9181.05	13213	16580	8545.12	10664	6385.76	11225.7	9120.08	11243.4	7946.94	18008.8		1.3493e-12
3	6387.73	177.305	4215.98	5307.6	2673.19	4338.9	1300.24	2694.34	3012.07	4579.31	3099.7	3375.31	3649.52	2312.35	1653.77	4975.62	37390	34810	37842.2	26457.9	46819.1	36020.8	31670.9	39936.3	21151.8	39124.8	24732.2	37898.3	48482.9	42078.2	25044.3	48127.6		1.15313e-15
4	0	0	0	50.1626	117.999	0	25.4285	0	0	0	0	0	0	0	0	0	7493.47	2466.25	5369.95	9404.5	7736.8	3951.3	6570.13	5922.4	4209.91	3521.27	3255.31	5340.62	5789.15	7992.97	8862.92	5026.03		3.00602e-12
5	749.256	0	0	857.385	2222.02	0	0	1361.54	691.678	179.396	0	236.396	1401.23	1401.17	694.24	1825.35	13900.2	20813.5	9483.89	24065.7	21690.8	10482.5	n/a	16649.8	18328	12080.9	9966.22	18193.7	17865	9862.27	12494.6	14233.3		5.23187e-13
6	5.66271	0	65.3816	1136.54	0	0	476.925	1042.39	0	0	256.095	0	0	0	444.263	0	9055.11	7453.76	7335.44	6067.92	10047.1	3782.66	5349.55	8604.16	15169.4	n/a	11984.9	5743.8	9763.64	4848.03	7707.32	7191.52		2.07361e-11
Figure 2d
	Mock																																229E
VERAS-3 (-)	10153.9	10303.1	12703	11101	16547.2	18427.7	18946.9	22095	6267.35	13776.2	10503.9	12871.7	15589.2	12272.5	15949.8	16203	9774.88	10935	14764.5	20250.4	19475.5	16734.1	13409.2	13520.5	25455.8	9279.34	12526	17787.6	11841.7	17881.3	15784.9	13007.7	270903	245244	194885	236303	239959	207270	240642	206311	287201	219871	265120	251202	314959	199645	208067	481027	310294
VERAS-6 (-)	6148.7	3803.03	3293.09	3999.78	3387.49	3012.75	4466.05	3014.16	6535.43	9496.23	6940	4202.48	4234.11	4579.32	3932.41	7640.7	7202.95	1767.25	9073.06	6759.84	9723.07	3068.86	2683.72	3478.99	4834.8	2246.22	2466.39	2990.72	3756.11	2962.02	3437.17	1423.05	241432	134909	81441.8	101775	222588	158328	120881	104918	109696	140481	125936	145601	130017	108864	158179	347894	239889
Figure 2f
	Mock																				229E
NC	0.9243	0.8893	0.975	0.8495	0.9199	1.6489	0.9314	0.8617	1.075	0.9699	1.0338	0.9295	1.0998	0.9146	0.9157	1.0618					2.1058	2.0299	3.2343	2.5479	2.3114	3.2506	2.2061	1.7909	1.0001	1.1561	1.0982	1.1959	0.9752	1.0244	1.0109	1.0639
VERAS-3 (-)	1.14909	1.23988	0.877505	2.04469	1.26147	1.21263	1.16541	2.223	7.52102	8.79165	6.99217	6.05905	9.20041	7.15924	7.67947	6.65353	6.69258	8.18596	7.67648	7.1921	3.60103	3.23589	3.31139	3.71671	4.6647	3.85679	2.06461	1.73436	45.4624	12.5064	28.7335	32.6084	6.31557	15.7828	25.5197	18.5394	9.29599	27.953	24.6381	18.5325
VERAS-6 (-)	1.38945	1.7873	1.41045	1.88492	1.73228	1.3777	1.77454	2.21437	6.92604	4.57695	0.804326	7.37945	6.18735	6.15085	5.1811	5.46918					1.68232	1.01909	3.0593	2.66827	3.08873	1.82341	2.62943	1.69141	4.07914	34.2578	7.11639	10.9991	21.004	10.7893	8.76274	12.2216	6.48078	24.918	10.648	26.5684
Fig 2g: Manders correlation with GFP
	dsRNA																												Spike
UnT	0.320769	0.237563	0.259879	0.500695	0.487247	0.35221	0.419208	0.449157	0.749776	0.635848	0.569444	0.824464	0.890427	0.668946	0.836923	0.552987													0.268349	0.276528	0.214934	0.417462	0.389242	0.372544	0.312787	0.352449	0.478127	0.55732	0.595575	0.66884	0.730343	0.656127	0.747673	0.492397
VERAS-3 (-)	0.54297	0.500137	0.456726	0.613757	0.642824	0.646776	0.73061	0.656846	0.723982	0.449148	0.702519	0.795905	0.749618	0.727251	0.578135	0.768037	0.990871	0.877984	0.915687	0.840753	0.932823	0.92793	0.871734						0.509348	0.476907	0.423698	0.555135	0.584216	0.615602	0.722706	0.565563	0.76171	0.269011	0.49845	0.70832	0.632617	0.588099	0.545577	0.509636	0.908653	0.857107	0.790099	0.748689	0.848386
VERAS-6 (-)	0.858907	0.68405	0.596241	0.665989	0.705717	0.665585	0.780647	0.116876	0.448153	0.511031	0.627107	0.663756	0.561652	0.529053	0.821473	0.733476	0.962441	0.411503	0.289249	0.806766	0.98699	0.942961	0.796347	0.943987	0.93499	0.728256	0.97069		0.861736	0.610633	0.498346	0.64951	0.610481	0.710101	0.634538	0.0734272	0.335025	0.49388	0.345117	0.425203	0.468942	0.765164	0.787221	0.488503	0.944612	0.355546	0.25234	0.559605	0.978847
Figure 2h: GFP%+ in Spike+ cells
	Mock																												229E
NC	0	0	10	0	0	0	0	0	0	0	0	0	0																0	0	0	7.14286	3.7037	0	0	0	0	0	0	0	0	10	14.2857	0
VERAS-3 (-)	2.22222	0	0	0	0	1.88679	2.77778	0	0	0	0	0	0	0															0	0	0	0	3.22581	0	3.0303	5	0	0	42.8571	25	25	22.2222	25	0	42.8571	71.4286	66.6667	50	0
VERAS-6 (-)	0	4.7619	0	0	0	0	0	5	2.94118	4.34783	5.55556	0	0	0	0	0	0												5.88235	22.2222	5.71429	0	5.26316	11.7647	0	0	7.14286	37.5	20	0	20	30	0	0	20	60	16.6667	0	25
Figure 2h: GFP%+ in dsRNA+ cells
	Mock																				229E																					p value (virus vs mock)
NC	0	0	0	0	0	0	0	0	0	0	0	0	0								0	0	0	14.2857	0	0	0	0	0	11.1111	0											0.121218
VERAS-3 (-)	2.12766	0	0	0	0	9.09091	0	0	0	0	0	0	0	0	7.69231	9.09091	0	0	5.88235		0	0	0	0	0	3.44828	3.33333	8.33333	40	0	42.8571	62.5	50	0	50							0.00792119
VERAS-6 (-)	0	28.5714	0	0	0	0	0	40	0	0	0	0	0	0	0	0					0	0	14.2857	20	2.43902	11.9048	31.5789	5.26316	0	11.1111	58.3333	12.5	25	25	0	16.6667	40	60	20	0		0.0158584
[truncated: 16 more columns]

## Sheet: Figure 3
Fig 3a
IVT VERAS-3 (+)
hpi	Mock																																229E
0	2497	5632.37	3140.57	128.176	2527.17	1326.17	2071.62	1820.65	2298.08	340.482	156.894	474.75	1127.68	1393.56	2899.43	1345.51	2077.53	386.329	824.4	2321.32	1156.25	867.734	1394.54	598.57	2875.64	804.99	2860.7	1000.39	758.415	981.394	494.599	3447.58	1517.66	376.839	3783.67	868.106	1646.05	783.488	1277.45	1594.08	1750	93.7365	217.382	1403.19	1636.68	615.5	1480.55	1606.02	309.457
2	16324.3	18077.5	22944	11987.7	29726.1	17350.6	15056.3	27788.7	25756.8	13898.4	7614.93	16776.7	8398.19	15151.9	20459	22001.7	17557.8	12212.8	14363.1	20826.2	14657.3	9818.4	11620.4	17051.6	17108.7	13238.7	21145	16432.2	13172.3	8171.34	16399.4	13492.5	11052.8	10260.1	13634	16249.8	15275.6	9312.98	0	0	0	0	0	0	17793	7037.13	15335.9	11254.7	8559.6
4	30970.2	42925.6	39117.5	33595.5	45269.6	30095.9	27738.5	68573.6	47410.7	32745.4	21926.6	33037.9	31277	27828.3	44058	29865.6	31335.8	28925.2	29756.8	32289	32443.4	28541.9	27598.4	26487.1	35057.5	29612.3	37956.1	40955.7	23185.8	22379.7	25723.1	42174.2	23593.7	25125.6	23141.9	38800.4	31339.7	44326.3	25874.5	30577.6	45584.9	31631.8	22582.9	20729	35047	24814.2	36965.2	32134.5	23260.7
6	50469	64977.9	57876.2	51862.6	63454	46463.4	43111.1	93939.6	67327.2	56092.8	33389.4	52200.5	47671.5	42163	67617.1	46832.6	42672.8	44817.6	42797.9	47529.6	55000.7	44306.8	45892.5	41195.6	45499.8	45804.1	59407.5	69157.8	38856.7	36717.5	40696.6	64931.9	43326	39414.6	36988.9	72090.8	49650.4	77483.5	48602.1	52008.2	66914.3	52033.2	35420.2	29676.3	52963.4	44748.7	63566	60131.2	41453.1
8	71683.1	91309.8	76857.9	70355.4	80813.2	57860.5	61251.3	111978	81105.3	72979.5	51920.2	66588.8	56797.8	57630.6	85653.6	59032.6	62498.6	58750.5	49069.2	56701.6	71578.5	58880.7	58399.4	55863.6	48910.9	56246.1	74021.4	82521.7	50904.2	50056.9	59191.7	85426.2	70802.1	57868.6	51164.7	104241	87979.5	104604	73588.5	72254.6	99040.9	75339	53226.4	44370.4	71601.9	69174.7	95222.6	92711.1	68782.8
10	75713.2	104818	87222.9	83120.8	85628.4	65626.1	70462.4	128778	96356	81099.1	61870.3	79110.3	64813.3	67765.1	100824	69290.7	77404.6	69976.4	59421.6	65400.7	84260.1	69078.2	68319.1	67383.1	58227.8	59727.8	85411.8	98227.4	63748.4	59135.4	71835	96490.3	103411	85478.2	64384.1	155955	104688	126786	101592	95996.2	132575	106409	70843.1	70887.6	102594	104119	130331	128110	100860
12	83025.3	115419	98430.3	91559.4	96197.1	70760.4	75662.2	143154	105257	90132.7	65686.3	86392.1	72081.9	79533.8	101739	75290.4	90271.8	75691.6	66564.6	63818.9	93798.5	74910.2	74501.8	75186	58577.3	67081	89540	103037	72625.3	69476.3	84781.5	103179	129190	115417	78544.1	186289	131388	150161	121684	120217	163915	140569	94539.9	100082	136104	132628	163040	156189	138486
14	88958.1	114584	105224	96957.7	101079	77949.3	81432.3	158705	107685	94423.7	69871.9	93202.1	75669.4	87184.9	108148	80040.1	98600.3	82432	74586.3	68888	92723.3	81493.1	77846.2	85082.3	63297	74571.5	91394.2	107335	75704.4	68346.4	82534.9	104002	147584	124250	93718.4	226341	154799	157005	135717	133207	191466	165490	114392	120672	150208	160944	194472	183398	171416
16	93743.9	116938	112674	104097	100759	79435.7	88866.7	167178	108285	97563.2	73394.4	94461.6	78135.7	89728.7	113500	84264.4	109703	84030.1	80913.8	72545.1	101118	84834.9	83161.2	89671.7	65511.1	74224.6	97818.3	108759	85072.2	80711	88149.9	110929	163924	139324	106302	257809	169904	170891	152176	150125	217450	187548	131956	142151	180176	185862	206104	195431	205544
18	97926.7	120924	116956	109093	102975	76021.3	90024.1	176975	113697	100608	71671.1	93732.6	85535.8	94362.6	117549	86622.7	113068	91931.5	81214.1	78163.9	108380	85333.6	82962	92323.8	67187.7	78575.8	101574	110542	88039.2	82676.9	88203	113675	183183	161636	116837	285907	192594	170828	156342	159245	231228	201766	136869	156241	186320	199557	235537	209750	220093
20	99166.3	121580	114114	110292	107050	77340.9	97484.7	181000	117285	107060	70146.3	93788.7	88799.5	97727.8	116687	89085.1	115594	93025.8	83472.9	74687.1	111842	80528.4	84206.2	99864	72888.4	76976.6	103333	115007	86205.4	82167.8	96213.4	114100	198025	160841	122968	306530	208106	180608	163416	168097	250659	212142	150184	180372	192390	210192	248813	224510	238350
24	100300	126726	119847	112110	110551	84035.4	97816.6	190763	123919	101016	78128.7	97854.6	89880.4	99054.8	120340	83704.5	116082	91104.2	80217.5	70763.6	111406	82813.6	89322.1	96313.9	73903.9	82996.8	106452	117884	85789	77396.1	98915.4	115027	222972	182964	130769	323336	221676	188264	172810	188092	269284	231160	143677	200728	213794	228984	282188	241299	269513
26	106147	128180	113057	110775	108748	86390.3	97551.7	183088	126482	98582.4	75484.9	99614.5	91796.6	103809	121139	80110.3	121754	94487.7	84160.7	70707.4	105468	83263.4	88467.5	93662.2	72930.7	81771.3	104852	120091	79883.6	75928.9	103849	112286	224758	184540	136168	315535	223531	190440	167612	192522	279328	234781	149677	207385	224803	226615	285311	245534	273330
Fig 3a
IVT VERAS-6 (+)
hpi	Mock																																229E
0	142.543	213.29	40.5153	61.4466	25.3623	0	23.1634	425.009	87.1314	0	0	82.254	489.556	144.792	79.1127	80.0799	130.011	46.4839	0	569.636	84.0975	0	61.2813	64.9435	54.7423	206.817	0	60.2314	98.1427	0	39.2009	37.2251	557.153	47.0377	13.2764	178.545	104.012	63.8192	12.9292	48.6001	25.5773	0	32.7032	494.483	51.1876	338.448	43.5409	483.091	206.916
2	570.364	61.0994	682.328	936.646	642.987	992.488	367.233	1073.77	57.553	247.729	840.297	568.784	703.813	273.827	332.157	402.697	399.325	1597.59	54.7754	362.868	1379.66	577.349	299.355	240.868	1528.02	112.667	52.9732	1941.31	662.909	41.3998	114.718	784.563	484.464	1260.34	339.622	2053.28	2297.62	333.207	456.043	424.77	673.028	72.0446	1835.41	3068.13	207.379	169.923	356.081	875.761	1459.34
4	1256.07	192.921	214.596	3302.49	3652.61	3911.35	1643.28	2145.96	593.907	249.201	2236.67	791.151	2195.83	1275.45	2434.41	630.248	817.737	4468.67	56.3213	3077.88	1604.45	2222.95	3688.11	3675.61	498.988	311.358	4174.13	2113.19	1898.95	991.289	1485.68	2161.63	1953.81	2293.38	226.227	1770.28	2781.31	392.893	2123.44	3668.25	3455.74	1186.16	3308.95	3952.38	1103.33	1804.73	948.253	986.122	4648.06
6	2929.01	485.043	1429.82	3859.5	3882.91	5948.17	1978.91	3950.24	1079.31	176.892	3311.65	1431.7	4390.42	1384.1	1443.21	2613.75	1201.43	6477.48	833.857	3961.47	2176.86	3227.95	4928.82	4866.91	1073.52	574.224	6459.21	4054.04	2672.64	2046.02	2535.31	4463.23	2474.95	4387.11	624.155	2958.76	3016.04	1344.75	3410.69	4377.18	4991.09	2328.6	5538.5	6118.77	2537.64	3177.16	3188.82	1933.63	8459.95
8	5246.22	294.8	1872.7	4301.12	5418.29	7186.18	2699.01	5405.6	1340.12	1959.74	4664.94	1752.56	4913.7	2099.84	1532.12	3577.38	1547.41	7184.65	407.178	4320.36	2379.84	4361.53	4849.74	7166.18	1507.97	1660.49	8189.7	5387.46	4514.46	3106.72	3554.45	5733.49	4283.01	5258.06	1933.95	4215.62	7463.15	1587.4	4198.52	5452.33	7564.84	2677.31	8262.38	7287.3	4463.85	3629.27	4534.44	2855.84	10179.9
10	7071.18	1109.53	3551.91	6043.46	5654.88	8025.84	2149.48	6454.92	2112.13	1705.99	5550.9	2756.39	4903.82	2394.34	3956.33	4542.93	2303.28	7630.63	1188.87	5212.29	2915.32	5214.21	4423.84	9320.84	1957.71	2818.84	9379.85	6721.36	4858.62	3746.83	4194.19	8260.4	9895.86	5751.01	2481.34	5037.14	9857.15	3022.48	5391.52	6482.19	8695.89	2452.53	9414.75	7796.34	3900.28	4447.93	5275.38	3475.33	11476.9
12	8711.1	1604.57	3336.78	6951.37	7307.21	8866.65	1714.72	6768.46	2331.86	2242.24	5485.73	2236.06	4656.5	2478.81	4244.33	4825.4	2437.71	7917.69	1672.26	5504.23	3844.09	6423.77	4555.39	10602.9	2669.5	2467.55	9194.4	8118.96	4652.19	5231.74	4473.91	8109.35	8227.71	5893.41	2430.05	5471.82	8270.8	3837.41	6115.57	6794.46	10306	2545.77	11571.4	8120.03	5026.67	5022.63	5585.92	3757.17	13269.3
14	10750.3	1717.9	3888.82	8102.46	8587.88	7932.52	2241.19	6679.4	3014.27	2031.08	5251.72	3377.76	4929.3	3352.24	3370.97	4321.19	2491.87	7759.98	2727.41	4870.17	3841.79	7025.28	5048.52	11055.5	2234.21	2416.13	8040.67	8148.84	5424.15	5366.01	4807.87	9986.52	7973.61	6377.6	3707.08	5890.9	8395.08	4605.32	5489.9	7613.56	10252.4	3257.63	12332.8	7995.63	6584.79	5789.3	6042.26	3778.05	13017.8
16	10835.6	2174.38	4447.65	7892.37	5330.33	8165.98	2130.63	6972.75	2584.05	2112.99	5537.23	2294.43	5296.25	3543.69	4122.65	4531.51	2958.69	7696.38	2417.05	4597.35	4334.58	7399.87	4725.56	13049.3	3202.04	2317.89	8974.67	8562.62	5169.58	5294.71	5518.96	9474.78	8328.44	5987.33	3221.59	6029.46	8467.98	5519.48	5643.1	6988.69	10454.2	3787.07	12054.7	9327.1	7351.71	5500.34	5645.91	5148.42	14101.6
18	12635.1	2382.37	6840.19	7242.81	5576.44	8522.41	2467.52	7017.79	2806.32	2130.18	5231.89	2089.2	4911.15	3512.71	3877.07	5806.85	3268.78	8259.73	2638.52	4421.76	3934.02	7758.11	4766.53	11938.6	4597.84	2563.2	9658.55	10614.4	5588.62	5360.82	4945.46	10330.3	9133.44	5948.03	3622.32	6252.88	9511.82	5750.61	5008.44	5415.08	9051.27	4291.99	11133.3	9081.46	6295.25	5720.79	5134.54	4645.72	14827.3
20	12622.4	2112.19	6690.39	7362.8	5792.56	8002.77	2262.66	6705.53	2889.89	2037.47	5893.13	2467.01	5075.88	3847.12	4110.65	5667.76	3190.66	8611.27	2060.71	4406.22	3863.16	7732.85	5741.5	11216.5	3277.84	2240.39	9740.56	9435.49	4714.77	5284.25	3741.79	10845.8	8832.67	5771.02	3384.01	6712.27	11405.9	5769.46	4629.4	7011.47	10660.1	4317.72	11913.5	7998.2	6096.7	5657.21	5177.03	3610.15	14438.1
24	12886	2406.55	5965.18	7454.53	6152.2	6246.11	3405.26	6667.21	3313.85	1498.49	5966.28	2680.47	5673.68	4117.47	3497.58	5616.7	2948.54	7639.87	2608.16	4487.51	3752.77	7912.92	4894.22	12035.5	3316.86	2413.16	9984.16	8261.65	4640.09	5081.54	3511.59	11514.1	9130.26	6168.69	3416.73	7011.38	11312.1	5438.53	4948.29	8334.3	11094.8	3990.55	9739.2	10552.6	7507.82	5211.66	5079.12	3932.66	13581.5
26	11803.6	1678.08	5980.78	8376.16	6315.83	6521.93	3049.89	7211.36	3380.21	1501.26	5462.11	2499.03	5516.69	3862.61	4160.6	5371.49	3018.85	7360.26	2773.48	4662.6	3652.24	8476.22	4852.42	11585.9	2391.7	1812.27	9687.48	8667.18	4365.15	4754.76	3801.97	11074.3	8240.69	5889.16	2600.52	7061.03	11782.1	5568.91	5009.94	7500.15	8741.28	3803.59	9301.21	10894.6	8144.94	5845.66	5277.39	4002.63	13422.5
Fig 3b
IVT VERAS-3 (-)
hpi	Mock																																229E
0	146.652	0	17.7817	35.7784	77.9719	28.636	6.39019	76.3681	0	0	87.0487	26.933	142.221	68.1014	139.956	1211.7	78.1289	9.88702	84.9159	10.4161	466.219	328.727	10.4987	69.9366	10.0771	0	0	28.388	64.2573	0	139.633	96.8366	1032.28	53.0972	48.2447	344.839	36.9771	52.1548	169.923	212.869	177.95	184.902	76.6161	121.257	353.048	76.1118	64.5797	300.016	197.6
4	780.826	0	16.3929	39.2257	166.847	161.921	70.1929	233.428	8.91981	5.58005	7.903	0	470.642	38.9694	307.638	219.316	258.41	0	0	56.561	281.276	410.758	126.068	17.3188	21.7167	132.913	11.6809	50.237	423.422	151.331	127.266	318.625	3957.84	248.391	266.594	261.312	599.313	245.39	144.908	234.676	398.771	84.329	65.671	185.877	192.896	79.8567	209.09	530.592	471.121
6	1592.05	79.0548	156.555	63.0835	277.903	24.7258	144.139	121.736	13.4417	0	16.2441	29.0906	434.996	0	88.3135	98.3824	263.444	0	26.4701	370.631	566.346	256.087	200.377	63.6952	77.418	9.63075	56.2551	232.576	609.878	107.36	372.441	249.044	877.175	426.96	382.783	278.151	387.421	276.473	204.073	392.141	518.151	176.569	6.88619	70.8873	94.7699	199.022	282.466	271.265	503.841
8	2449.63	83.461	47.5668	88.7021	435.252	67.4318	150.132	218.854	365.166	40.8707	15.7316	185.415	425.398	206.792	77.0625	598.586	594.817	6.08432	0	598.346	474.42	672.995	127.068	96.076	179.264	108.914	79.5591	204.412	466.459	165.021	227.922	510.876	1292.12	1010.62	228.071	93.7448	752.984	501.973	326.197	466.839	395.505	122.753	76.0953	196.872	325.569	260.096	124.778	526.145	602.256
10	1937.92	132.111	63.7283	35.0096	662.843	176.148	43.1276	52.6343	138.286	22.2871	10.1267	141.105	565.437	291.361	118.173	585.591	481.331	114.379	28.76	331.157	523.119	460.077	137.798	62.1163	36.4646	75.0454	71.1518	246.754	399.11	206.007	470.137	329.595	2815.57	908.341	400.457	233.585	616.715	468.418	287.079	353.75	269.834	439.203	140.278	204.329	233.899	246.812	410.675	589.451	783.538
12	1747.17	0	78.8399	80.4684	1031.67	456.506	28.0077	44.5825	558.616	70.0606	57.0074	26.0816	564.535	486.241	111.808	174.188	471.204	31.8931	25.2466	320.543	559.501	609.11	145.255	46.1118	437.104	47.6908	142.27	167.294	563.684	349.617	376.277	190.895	2140.35	1245.68	545.464	459.73	1112.59	352.651	108.6	309.407	646.459	417.47	203.552	427.498	582.309	125.679	275.167	439.741	785.472
14	1094.98	29.0576	23.2461	37.0763	483.943	467.294	0	217.39	169.179	27.1397	14.938	81.7001	282.946	48.8729	198.873	128.978	656.842	64.9022	0	248.639	479.57	671.069	48.9556	120.504	253.227	0	0	86.7925	427.671	118.123	418.024	302.124	2045.08	1044.8	652.262	436.641	1423.73	1417.91	261.378	267.925	873.662	256.294	113.106	291.551	711.32	132.499	478.446	508.487	583.813
16	1117.83	45.5911	75.4588	43.5822	722.347	169.146	7.57233	347.286	99.2835	62.3891	0	127.167	177.412	355.42	193.26	486.44	654.618	68.7214	6.53072	115.908	455.555	180.587	2427.3	95.4808	311.466	46.0705	0	133.516	338.349	193.235	403.02	396.283	1588.21	2187.98	1301.73	596.734	1796.54	1568.63	200.377	694.489	1155.81	717.726	243.67	365.216	384.155	480.124	307.63	452.959	888.79
18	1311.97	49.9724	72.9787	42.2265	642.234	314.285	40.5979	65.1088	279.077	23.6181	0	132.846	174.486	70.4739	323.32	86.6602	367.415	33.9432	0	66.911	384.56	290.774	2257.93	82.2127	133.64	68.6966	5.31551	95.4477	725.91	236.784	296.735	457.026	2390.42	1590.31	962.612	387.776	1304.05	1574.33	91.3888	445.668	2041.7	732.648	212.488	161.367	544.216	368.572	856.359	423.092	1263.38
20	1181.96	125.208	37.655	26.4288	169.592	90.9589	19.3607	233.552	227.385	0	21.973	127.142	264.428	34.9104	162.111	217.779	523.144	67.0019	8.69661	27.1728	368.606	369.135	2755.65	89.0658	223.532	69.5481	9.77955	38.9446	658.363	274.15	213.91	189.961	3438.64	663.174	1467.47	444.246	978.608	1063.94	160.821	580.697	1451	223.235	104.673	278.167	528.707	358.669	782.546	601.587	1212.13
26	1226.99	5.95205	194.525	234.982	43.6484	22.8493	87.7018	192.45	220.036	27.8424	32.7445	185.638	603.356	206.131	118.165	298.52	784.546	136.319	24.4034	153.364	677.335	631.446	1808.38	68.9859	33.8771	77.7486	49.898	146.412	212.373	128.655	44.5494	173.461	3753.08	2235.16	548.192	868.644	1561.31	977.07	337.878	720.851	1266.74	151.661	632.769	716.271	1470.64	644.243	237.627	645.533	1710.88
Figure 3e
VERAS-3 (+)
hpi	Mock									229E										p value (virus vs mock)
1	0.900832	1.09453	1.22712	1.48268	0.464138	0.982062	0.796585	1.17481	1.3068	0.710102	0.844909	1.15509	0.719736	1.2027	1.22374	1.39367	0.886369	1.1027		0.872339
10	1.00186	0.908573	0.50017	0.558221	0.853091	0.709545	0.609028	0.909224	1.27454	0.583294	0.55234	1.82368	0.676628	0.603647	1.75003	0.813794	0.902611	1.49165		0.293289
22	0.883223	1.22064	0.76062	1.29264	0.764001	0.620123	0.793748	0.82494	0.62528	1.27119	1.09452	1.04111	1.30295	1.07048	1.38025	1.05418	0.61954	1.34746		0.0294963
36	0.713376	0.498853	0.236562	0.444561	0.354836	0.422837	0.393843	0.41134	0.377175	0.816004	1.4361	0.981568	1.16632	1.19204	0.840552	0.849387	0.879938	0.750633		7.9104e-06
VERAS-6 (+)
hpi	Mock									229E
1	0.614642	1.51576	0.941576	0.689176	1.35156	1.33191	1.16836	0.900946	0.872925	0.785741	1.04611	1.14769	1.38573	0.54994	1.16342	0.661074	1.32287	1.36716		0.974633
10	n/a	1.47578	0.722425	1.52313	1.50768	0.881427	1.67052	n/a	0.728356	1.04586	1.57899	0.867524	0.957574	1.21372	0.685421	0.965297	1.57415	1.45582		0.725576
22	0.803425	0.607679	0.547335	0.669869	0.690441	0.634592	0.628487	0.565342	0.531109	1.39425	1.09924	1.54627	1.28678	1.11665	1.72222	2.10147	1.72606	1.36252		1.03302e-06
36	0.489563	0.110415	0.181388	0.615079	0.335058	0.15841	0.645562	0.219475	0.188896	0.815398	1.3447	0.935574	0.947721	1.3913	2.7439	0.915617	0.935057	1.14285		0.000509964
[truncated: 15 more columns]

## Sheet: Figure 4
Figure 4c GFP intensity
	Mock																																229E
GFP	443000000	523000000	467000000	492000000	386000000	434000000	499000000	467000000	375000000	408000000	461000000	524000000	455000000	448000000	512000000	528000000	684000000	550000000	395000000	405000000	487000000	450000000	409000000	436000000	378000000	410000000	502000000	553000000	348000000	346000000	434000000	645000000	155000000	170000000	210000000	359000000	167000000	184000000	206000000	288000000	211000000	203000000	213000000	240000000	265000000	206000000	206000000	220000000	172000000
VERAS-3 (+): GFP-mRuby3	130000000	119000000	120000000	121000000	116000000	93600000	89100000	119000000	114000000	86300000	95800000	121000000	119000000	115000000	110000000	134000000	118000000	118000000	110000000	109000000	132000000	119000000	113000000	114000000	120000000	106000000	99700000	126000000	99900000	80000000	88500000	126000000	182000000	143000000	167000000	236000000	215000000	202000000	197000000	220000000	236000000	210000000	238000000	244000000	240000000	216000000	227000000	227000000	219000000
VERAS-6 (+): GFP-mRuby3	45800000	44100000	41900000	45800000	41900000	35900000	32000000	42200000	43300000	31600000	32300000	44100000	46400000	40600000	40800000	48000000	40800000	41200000	43200000	42700000	47700000	43300000	38000000	42200000	44800000	36800000	38700000	39900000	41900000	30000000	32100000	40100000	54200000	34100000	45000000	62900000	54800000	50000000	56700000	69900000	66700000	69400000	63800000	75800000	67600000	71800000	73800000	72500000	69800000
Figure 4d RFP intensity
	Mock																																229E
GFP	0	0	0	0	0	0	0	0	0	0	0	0	0	0	0	0	0	0	0	0	0	0	0	0	0	0	0	0	0	0	0	0	0	0	0	0	0	0	0	0	0	0	0	0	0	0	0	0	0
VERAS-3 (+): GFP-mRuby3	0	0	0	0	0	0	0	0	0	0	0	0	0	0	0	0	0	0	0	0	0	0	0	0	0	0	0	0	0	0	0	0	0	0	0	0	0	0	0	0	647.59	0	0	27.0384	0	0	0	290.728	80.9528
VERAS-6 (+): GFP-mRuby3	0	0	0	0	0	0	0	0	0	0	0	0	0	0	0	0	0	0	0	0	0	0	0	0	0	0	0	0	0	0	0	0	3719.18	8059.18	5072.11	28069.1	7990.15	5138.54	8401.48	7431.77	4118.72	6917.35	5954.21	3778.69	8089.53	7473.95	6183.81	5171.56	6842.48
Figure 4g: Bicistronic VERAS (-)
GFP+%	Mock									229E										p-value (virus vs. mock)
NC	0.903312	1.68249		0.56974	1.50376	1.54851	0.926173	0.952151	1.42413
GFP	8.9946	8.20623	8.51999	22.1108	25.5762	23.69	5.47803	7.06353	6.99167	8.12458	8.53714	9.54055	20.4483	20.6284	19.9039	4.07775	4.59129	5.20013		0.638781
VERAS-3 (-)	34.4444	32.0698	34.1251	44.1952	49.7632	50.0157	20.4099	23.319	21.5376	61.4118	59.693	57.9916	70.4931	71.1642	74.8929	37.0909	36.1337	40.246		0.00306423
VERAS-6 (-)	19.7992	20.281	19.1791	33.0587	33.3364	27.6234	7.56093	9.74998	10.1501	42.8765	42.469	43.808	53.1494	52.9296	55.4119	23.0776	23.0493	20.1899		0.00337944
mRuby3+%	Mock									229E										p-value (virus vs. mock)
NC	0.864678	1.3987		0.912634	1.09573	1.11171	0.8752	1.04261	1.19443
GFP	0.270392	0.223264	0.262985	0.725602	0.709661	0.447946	0.397265	0.736417	0.425827	0.343958	0.461894	0.358148	0.872578	0.628366	0.621118	0.247244	0.292367	0.390371		0.984915
VERAS-3 (-)	0.584688	0.511103	0.578466	2.79306	4.35345	3.86689	2.29924	3.74054	2.3972	4.86891	6.75381	5.71321	13.7292	16.176	19.1273	7.94475	8.13559	9.55293		0.000331066
VERAS-6 (-)	0.642584	0.994318	0.811542	3.18557	3.34694	2.54037	0.923035	1.64337	1.70117	4.4301	5.11925	4.82238	11.0429	10.135	10.7031	5.2302	5.18581	3.41096		0.000284572
Figure 4i
	Mock																229E																OC43
NC	0	0	0	0	0	0	0	0	0	0	0	0	0	0	0	0	0	0	219.862	66.4644	0	456.158	0	0	0	0	0	0	84.2875	0	1124.64	56.4782	0	0	0	0	112.758	0	0	0	0	0	0	0	233.75	0	0	0
SARS-CoV-2 VERAS-PS (+)	0	0	1191.18	0	0	0	0	269.76	0	0	0	0	0	34.2242	0	0	0	479.372	89412.7	0	494.945	0	0	146536	0	41.8957	63985.6	35463	136225	153115	117921	132.995	0	0	1963.94	0	0	0	0	0	12282.8	654.691	0	3853.48	43.2845	13735.3	0	0
229E VERAS-PS (+)	0	137.691	441.179	0	0	0	0	0	245.588	479.372	0	0	78.1719	0	0	0	0	24114.7	0	0	17556.8	0	0	0	64912.2	0	5215.42	39119.5	16956.2	2338.95	9384.18	47275.7	741.756	5158.4	0	0	258.682	0	0	1118.93	138.683	51.3198	18723.8	23611.9	731.538	636.117	4489.56	4725.62
OC43 VERAS-PS (+)	0	87.6272	0	0	0	55.8169	62.8932	0	0	752.734	0	0	982.582	0	0	0	0	161.995	181.182	134.516	381.368	0	0	728.397	6841.11	0	359.216	44.3427	121.157	244.959	0	91.9339	0	0	46.3267	3441.34	27614.5	0	0	0	15827.5	0	0	47.4841	0	36995.4	723.635	0
[truncated: 16 more columns]

## Sheet: Figure 5
Figure 5a																																		P value (vs 229E 0 TCID50)
NC	0	0	0	0	0	0	0	0	0	0	0	154.852	0	0	0	0	0	0	0	0	0	0	0	0	0	0	0	0	231.237	0	0	0
229E VERAS-3 (-) 0.1 TCID50/cell	680868	552345	672842	759268	614154	718578	795439	623606	700377	696554	657537	663356	781832	607525	657181	724520	725432	661847	660194	774484	673114	655598	779111	677753	626553	638305	595200	693633	857520	734834	633302	785543		8.75966e-52
229E VERAS-3 (-) 0.02 TCID50/cell	283966	241634	272549	261064	276785	264927	246789	246756	282131	241186	219744	226374	290277	232462	226879	277063	255601	211012	272150	251093	262468	282622	235817	277811	238722	229513	214984	246816	294446	274063	236993	266129		1.10362e-43
229E VERAS-3 (-) 0.004 TCID50/cell	148912	103424	100123	147151	135361	92819.3	82657.1	93513.2	101725	91020.4	97795.6	114964	112183	69927.4	99860	122693	105761	101510	105261	109995	93044.1	86652.8	111759	85165	107114	96599.5	78657.6	109689	151577	131763	114761	119140		1.30487e-09
229E VERAS-3 (-) 0.0008 TCID50/cell	90541.7	70392.5	56102.1	64871.4	75557.1	66000.7	98643.1	62311.2	75730.8	47739.6	74224.3	79716.2	47516.6	51217.4	78246.1	82856	77289.2	66478.6	75109.8	66811.7	50467.7	59376.9	82405.2	89146.2	44296.7	58341.2	66758.5	63069.1	72519.1	49542	73716.1	73396.8		0.0383806
229E VERAS-3 (-) 0.00016 TCID50/cell	74358.1	52813	69611.3	63910.7	55201	72054	80815.2	56653.2	78480.3	82877.9	50997.1	71701.8	54607.1	65095.9	77165.5	58893.2	74801.4	64193.5	59210	48844.7	66326.3	65737.7	54985.1	77418.6	61116.1	60897.6	67366	87983	67111.3	59410.1	72238.2	92215.9		0.00782114
229E VERAS-3 (-) 0.000032 TCID50/cell	66763.5	54524.1	58256.4	51751.4	63493.1	76537.1	55640.2	46615.6	68861.5	67089.1	70237.2	61162.5	72732.5	59905.8	62634.6	71512.1	67288.9	57323.5	71008.8	71415.4	64467.6	69912.1	71338	61777.2	69975.9	56349.5	73686.7	65130	77945.3	61661.8	50324.1	75840.9		0.000370411
229E VERAS-3 (-) 0.0000064 TCID50/cell	66731.7	75714.5	73184.3	84223.8	81428.5	54798.3	66920.6	72373.5	84554.3	92729.8	66803.1	51486.1	76785.3	74935.8	73613.9	77382.8	77912.3	63323.4	54015.3	66287.9	59057.8	59532.4	68159.1	70799.4	68213.4	86306.4	62721.2	90111.1	79445.1	73632.7	96300.6	68556.2		0.290701
229E VERAS-3 (-) 0.00000128 TCID50/cell	80831.3	61656.7	49589.9	46925.9	77631.1	65339.3	58735.1	90637.2	68429.4	78740.7	72455.6	66013.8	72280.5	77210.8	77915.7	71540.2	70621.8	59202.1	48530.5	60531.7	64517.9	50212.8	60091.3	75615.8	65612.7	58034.6	113223	70233.8	59374	61575.2	53993.3	58413.4		0.014189
229E VERAS-3 (-) 0.000000256 TCID50/cell	57415.3	53624.3	62812.1	91162.8	44179.1	42654.7	68784.6	82157	57792.3	57769.2	60597.4	65586.7	66808.7	70393.4	61672.6	52041.6	72185.8	59194.2	51759.1	88008.8	68915.9	55075.6	57503.1	85790	57807.4	54860.7	84171.1	74379.7	73735.8	45949.7	58956.3	54834.2		0.000714317
229E VERAS-3 (-) 0 TCID50/cell	71852.9	69767.5	63070.8	112524	59605.4	77229.5	87343.2	81507.9	53008.8	58250.6	68974.9	64786.5	74111.8	70885.4	86119.7	71241.1	68874.9	71342.6	75791.1	90220.1	66299.2	60438.5	66134.5	95734.6	100115	60669.8	91297.9	77661.9	110270	82708.8	74947.7	65825.8
Figure 5b																																		P value (vs NC)
NC	31131.2	26118.8	22632.9	26450	23145.2	29963.6	30257.2	21758.2	24797.3	21776.6	39896.7	35735.3	21099.3	27301.6	27504	37814.2	28695.8	28563.5	27477.8	24996.7	27318.9	15707.3	19832.9	21272.4	26407.9	18598.1	20792.6	27672.5	17413.6	27720.4	22296.2	33531.5
VERAS-3 (-) GFP	21893.6	27405.4	24927.7	24822.1	20310.6	18389.8	20086.9	26819.6	22930.9	43082.7	26125.5	30380.3	28524.2	26377.9	28779.9	31336	30751.8	24124.9	30405.5	37912.5	23314	26186.3	27066.1	35564.3	24534.1	18318.2	27858.5	25747.8	19167.2	15843.1	21991.4	24264.2		0.992392
VERAS-3 (-) Bax	32715.5	28729.8	54409.7	31866.8	33631.8	29389.5	31056.4	29095.1	39213.8	31183.1	31776.8	30257.5	34828.9	36897.8	54331.4	31317.5	32616.9	22893.2	34054.1	32862	29402.5	37938.4	27765.8	35570.5	32968.1	28774.6	34483.1	43353.1	36553.8	28123.9	24913	65232.9		2.05778e-05
VERAS-3 (-) Casp3	36307.2	34132.5	30297.8	32383.6	35702.4	28773.9	25297.2	34173.3	33714.4	34906.3	43466.4	34486.1	36278.4	33912	38180.3	48566	37903.6	30783.5	30766.6	44021	34027.9	33954.8	28121.7	37578.9	29000.2	48697.7	32662.7	34896.7	39989.8	30656.7	27372.6	33820.7		4.34685e-08
Figure 5c											P value (vs NC)
NC	998363	955194	1.01477e+06	978414	952345	862534	758361	865013	945374
VERAS-3 (-) IFNA4	430486	458977	457233	657497	768600	701473	406624	416202	442548		1.63693e-06
VERAS-3 (-) IFNA5	272132	262371	275772	593598	673582	609446	267117	299292	344758		3.62376e-07
VERAS-3 (-) IFNA8	227792	221644	239131	269286	278502	266125	214761	211639	207892		5.93077e-14
VERAS-3 (-) IFNA14	267400	243701	244684	315035	366703	274296	248284	256259	235778		3.8062e-13
VERAS-3 (+) IFNA4	131160	118689	105627	99246.3	109005	92493.1	112034	113962	118620		2.17334e-15
VERAS-3 (+) IFNA5	126394	133699	130368	n/a	1.91729	7.47641	75245	72310.5	92020.5		1.38949e-13
VERAS-3 (+) IFNA8	94148.3	83779.3	90746.8	3719.81	3320.89	4294.21	98116.3	76628.6	84658.9		4.68762e-15
VERAS-3 (+) IFNA14	105804	110144	104309	115046	110871	116963	72253.4	83338.2	76675.9		2.09724e-15
Figure 5d
NC	1123773	1160263	1437569	1192965	1524437	1467240	1578394	1546822	1853845	1409295	1694596	1819490	1821929	1511913	1503636	2011727	1598829	1214531	1049076	1132192	1410815	1199646	688884	1369847	1322365	1536786	1279097	1148566	1944654	1740106	1692502	1931335	2137766	1253756	570382	585467	1905891	1526937	726355	509193	1608074	1377680	1324100	700800	1768877	1932822	1617642	1807316
VERAS-3 (-) IFNA4	574135	477987	439008	581660	614272	683379	714703	612238	623868	640695	561362	554752	559244	506469	457312	476416	594797	380340	416230	698317	610600	566898	547803	577638	646846	691992	727572	659988	546082	503259	564858	614382	698246	493903	512726	439250	795130	558148	884201	591250	796553	736291	735873	672518	562136	545467	656301	1001762
VERAS-3 (-) IFNA5	495913	506713	511838	483768	366857	452379	769893	497835	452973	526635	440886	503601	438706	403468	499867	562812	554275	513214	475522	441221	418244	453135	504554	470049	432011	586752	580945	551295	430633	438440	463633	544663	531104	586270	557999	604283	474344	683089	667095	443986	495340	790931	700754	553991	497959	604550	701136	714434
VERAS-3 (-) IFNA8	366936	408036	537695	549508	366131	325623	325792	498680	390709	398390	379509	499234	449053	550388	590923	676352	368053	391292	459372	562234	384128	385047	631771	363472	402857	274640	361210	525144	416020	385543	437432	602935	398936	496314	532476	572071	429824	551384	329658	323823	385079	599264	457124	452302	407628	515934	599519	698893
VERAS-3 (-) IFNA14	493769	478656	478270	550660	460295	637544	608134	411379	690621	710102	760182	599601	664010	644245	517634	612397	552087	414635	452078	631572	372241	471511	569792	478794	567806	772420	585396	595337	529685	549844	470114	643912	455461	433716	596530	747308	426279	590823	765644	704976	749398	678661	949487	459001	762298	673350	562612	478656
VERAS-3 (+) IFNA4	309649	393744	384712	304692	291706	481337	337130	252465	315903	395003	315041	239636	441424	392313	335578	253542	284536	315018	336658	301803	325581	357076	348344	263407	367847	358304	347967	273586	379376	282227	225900	265241	366851	361219	361487	387548	372305	462250	400817	417558	323040	380139	488870	387607	300345	293842	328926	406712
VERAS-3 (+) IFNA5	240495	206852	247773	322844	298916	329166	301981	273830	276432	326548	287495	236796	235599	221137	254355	281293	254579	262365	250127	293783	219311	293617	280073	246890	223835	341378	342464	250479	253189	247685	239882	312733	286174	223798	207178	281910	225708	375024	197126	180966	255821	386389	356302	242281	294854	292824	296327	337759
VERAS-3 (+) IFNA8	286869	271606	274354	320072	253558	413625	312874	279915	267156	394493	398218	207256	328515	385571	329268	304750	296488	263115	240973	302666	282459	340345	374758	266509	301187	431709	349770	246144	338412	342386	288694	292596	361304	305019	290853	269115	323594	441829	349705	293269	329958	394988	420587	313171	329305	305954	302830	303263
VERAS-3 (+) IFNA14	259560	233720	244181	294774	225714	321878	354530	384751	292396	376309	470871	360944	340627	386686	371258	362782	284715	212302	328656	397851	250297	321422	302152	322324	278936	455642	468929	380305	305012	385139	384189	397454	313863	331551	355234	377354	290886	376202	349424	332768	285905	467758	516697	320585	397428	495378	297890	377782
Figure 5e
48 hpi
Cell ratio	WT : GFP+ cells			VERAS-3 (-) IFNA8+ : GFP+ Cells			VERAS-3 (+) IFNA8+ : GFP+ Cells				P value ( VERAS-3 (-) vs WT)			P value (VERAS-3 (+) vs WT)
1:2	39.8	33.2	36.3	21.8	28.2	23.8	18.9	10.9	11.2		0.00581094			0.00107883
1:4	35.6	32.8	38.3	29.9	33.6	28.7	7.7	13.1	15.6		0.0447803			0.000573194
72 hpi
Cell ratio	WT : GFP+ cells			VERAS-3 (-) IFNA8+ : GFP+ Cells			VERAS-3 (+) IFNA8+ : GFP+ Cells
1:2	65.8	56.3	60.6	43.5	51.1	45.7	39.4	29.1	29		0.00823393			0.00149543
1:4	47.4	55.2	53	48.6	45.8	44.4	15.7	29.7	34.7		0.050133			0.00744199
[truncated: 1 more columns]

## Sheet: Supp. Fig 1
Supp. Fig. 1b VERAS (+)
VERAS-3 (+)
hpi	Mock																																229E
0	88262.4	145836	179268	205152	130762	68734.5	211586	106998	111100	85918.8	109088	160116	89031.9	78388.4	63431.1	106586	94020.7	58265.6	93222.2	88140.5	146580	85363.7	91048.6	116791	100837	104828	65129	47476.2	88988.1	146318	26253.5	60442.9	144903	66994.3	149840	175015	68427.9	155158	187701	108533	239043	116920	30153.5	231297	86841.7	179308	136159	153154	112133
2	695090	946002	1130530	1254756	848337	391544	971946	705407	686117	601074	659957	899001	592816	516455	547708	808493	585768	483352	693306	509565	801712	342349	537542	753644	591339	717787	574886	440850	588251	774065	255554	423122	1525191	1208804	1582829	2116406	1141562	1873713	1904821	1563348	1645750	947159	726944	1941993	1300843	1823835	1324962	1483735	1208974
4	2141946	2742993	3009888	3426078	2335031	1289621	2676951	2450299	2076959	1847578	2205573	2429287	2023118	1934955	1743628	2699212	1843686	1554228	1893647	1793814	2385691	1126216	1540112	2286534	1692500	2094297	1882802	1499741	1680640	1768146	1275249	1333341	3928102	3743053	4338245	5878808	3771090	5089969	4932224	4737364	4570277	2718461	2349268	4897203	4148291	4817601	3846431	3870688	3584440
6	4634735	5729342	5968434	6729431	4734278	2940399	5405308	5452288	4235428	3923293	4709440	4751130	4356653	4117264	4076007	5888187	3851312	3477156	3847961	4399738	5053390	2762151	3688526	4749868	3689968	4465077	4029234	3345054	3802324	3285673	3104926	3115746	7427863	7468218	7836828	9922434	7387487	8816918	8856610	8648785	8587599	5545415	4975351	8892646	8232609	8291876	7256493	7571701	6974131
8	8283202	10000000	9636502	11100000	7858512	5767356	8891633	9498910	7129811	6923645	8125530	8005826	7345903	6923432	7153082	10500000	6986979	6347766	6181592	8381714	8338352	5914964	6540081	8770762	6603962	7582698	7382765	6133278	6700850	5803091	5709023	5659639	11500000	11500000	12100000	14900000	11100000	13300000	12800000	13200000	13600000	8757998	8353025	13800000	13400000	12400000	11500000	11800000	11100000
10	13200000	15600000	14300000	16700000	11700000	9729008	13200000	15100000	11400000	10500000	12700000	12500000	11300000	10300000	11100000	16000000	10700000	9556845	9147928	13600000	12500000	9247186	10100000	13300000	10400000	12100000	11500000	9943796	9931981	8787405	9139139	9089425	16000000	16100000	17200000	19600000	15700000	18600000	16900000	18100000	19200000	13100000	12300000	18600000	18500000	16700000	16400000	16900000	16600000
12	18700000	22700000	19600000	23000000	16400000	14800000	17800000	20800000	16700000	15900000	18200000	18700000	15500000	14600000	14900000	22500000	15800000	14100000	12600000	20000000	17400000	14000000	14200000	19200000	14700000	17600000	16500000	14800000	14200000	12600000	13100000	13100000	21500000	20400000	22800000	26300000	21300000	24400000	21800000	23400000	26100000	18100000	17300000	24300000	25300000	22100000	22200000	23300000	22500000
14	24900000	30200000	25200000	30900000	21800000	20800000	23900000	28000000	22400000	22200000	25000000	26000000	21100000	19400000	19800000	29800000	22000000	19000000	17100000	28100000	22700000	19700000	19200000	25200000	20300000	24300000	21800000	20500000	18700000	16800000	17400000	17800000	27700000	25500000	29300000	32700000	27600000	31400000	26600000	29300000	32600000	24200000	22700000	29900000	32700000	28100000	29400000	30600000	29300000
16	32000000	39100000	31300000	38800000	28200000	27600000	30800000	35200000	29000000	30200000	32100000	33800000	27700000	24800000	24600000	38500000	29400000	24800000	22700000	36000000	28700000	26200000	25800000	33100000	26800000	31200000	28300000	26800000	24100000	21800000	22500000	24000000	33300000	31500000	36700000	40000000	35100000	38700000	31300000	36200000	39800000	30200000	28700000	37400000	39000000	34200000	37800000	38500000	36900000
18	39800000	48200000	37800000	48100000	35500000	35700000	38100000	43300000	36400000	37500000	39900000	42600000	34000000	31200000	30600000	46900000	37700000	30800000	29300000	44700000	35600000	32900000	32800000	40600000	33400000	38900000	35700000	34100000	28900000	26400000	28200000	31100000	38200000	38000000	43000000	47000000	42400000	45900000	36300000	43900000	47300000	36000000	34800000	44100000	45900000	40000000	46300000	45900000	44900000
20	47500000	58100000	44500000	57700000	42400000	43500000	45300000	49800000	44400000	46000000	47000000	50800000	40900000	38000000	36900000	55900000	45700000	36900000	35800000	52500000	42300000	40500000	40900000	48800000	41000000	46400000	41900000	42100000	35300000	32800000	34800000	38400000	43000000	44100000	50200000	54800000	48500000	53300000	40400000	51400000	54800000	42200000	40100000	50900000	53900000	45600000	54500000	54300000	51600000
22	55600000	67700000	51000000	66300000	49800000	51900000	51900000	57500000	51600000	54800000	54500000	59000000	48600000	44500000	42600000	64500000	54600000	43600000	43200000	62000000	49500000	47400000	49300000	56300000	48900000	54400000	49200000	49700000	41800000	39300000	41000000	46400000	47500000	48500000	57000000	60300000	53900000	59500000	45700000	58500000	63500000	47900000	47000000	57100000	60600000	51000000	62000000	61000000	57800000
24	62400000	77400000	57300000	74200000	57200000	59600000	58000000	65100000	58500000	62900000	61100000	67500000	55400000	51900000	48800000	72300000	64800000	50500000	50500000	71200000	57400000	54400000	57500000	64300000	56700000	61400000	56800000	57200000	49000000	45600000	47700000	54100000	52000000	53500000	62000000	65500000	59000000	64200000	49800000	65700000	68400000	52200000	51600000	63000000	66300000	55400000	68600000	66800000	63200000
26	70100000	86500000	64300000	82100000	65000000	70500000	65500000	73700000	64700000	70500000	67700000	75100000	62200000	57400000	55700000	80600000	72600000	56600000	57300000	81700000	64500000	60500000	65500000	72400000	64400000	69100000	63600000	64500000	55600000	51200000	55700000	61600000	54900000	57800000	65500000	69500000	62800000	68000000	52900000	70400000	73000000	55400000	56600000	69200000	71000000	57500000	74500000	70700000	67900000
28	79000000	94900000	70300000	89800000	72300000	77000000	71500000	80400000	72900000	77100000	75500000	82400000	68100000	63400000	61500000	88500000	82300000	63000000	63900000	89600000	72500000	66900000	73100000	79800000	72300000	77100000	69200000	71700000	61500000	57900000	62100000	69000000	58100000	61400000	67600000	73300000	66700000	71800000	56400000	73800000	77000000	59000000	61100000	74700000	75600000	60400000	79400000	73800000	71300000
30	86800000	104000000	76900000	97200000	79000000	83600000	78600000	86600000	81000000	84600000	81300000	89400000	73500000	70400000	65800000	96000000	92300000	69800000	72000000	97900000	79500000	73600000	80500000	86500000	80200000	85200000	74600000	78400000	67600000	64300000	69400000	75100000	59600000	63400000	69800000	78700000	68400000	74400000	58500000	77300000	82900000	62400000	65100000	78100000	76500000	62100000	83200000	78100000	72000000
32	93900000	112000000	82600000	104000000	85500000	91900000	84400000	93300000	87100000	91000000	86000000	95700000	79100000	76700000	70700000	103000000	99700000	76200000	78800000	106000000	87000000	79300000	87700000	94300000	86900000	93500000	80700000	85100000	73200000	68500000	76400000	81300000	60600000	65700000	69900000	79600000	70900000	77100000	61800000	80000000	81500000	65800000	66400000	82300000	81800000	62200000	86300000	79000000	74500000
34	100000000	122000000	89400000	111000000	91300000	100000000	91000000	99600000	94500000	98900000	91700000	102000000	85000000	81600000	75700000	110000000	109000000	81700000	85200000	113000000	93200000	86100000	93600000	101000000	93600000	100000000	86600000	91600000	78700000	72700000	81900000	87900000	60900000	67000000	70500000	82200000	71600000	78300000	63700000	81600000	82700000	67600000	67800000	84500000	83100000	64900000	87500000	79900000	73100000
36	107000000	128000000	95400000	116000000	99700000	106000000	95800000	105000000	101000000	106000000	96200000	109000000	90000000	88800000	81500000	117000000	118000000	86200000	90300000	119000000	99900000	93000000	101000000	109000000	101000000	106000000	92700000	98900000	84900000	78700000	87300000	93400000	61900000	65700000	71600000	82400000	71800000	80000000	64800000	82100000	84700000	69600000	69800000	84400000	83400000	66400000	91000000	82700000	74600000
38	114000000	135000000	99700000	121000000	104000000	112000000	102000000	110000000	107000000	112000000	102000000	116000000	95800000	94500000	87700000	123000000	127000000	90300000	96900000	125000000	107000000	99200000	107000000	115000000	108000000	112000000	98200000	105000000	89400000	83700000	92300000	99300000	62800000	65300000	73200000	82700000	73100000	80500000	65300000	81300000	84400000	71700000	70100000	85200000	82400000	67400000	91000000	83800000	73100000
40	119000000	142000000	107000000	128000000	109000000	118000000	106000000	116000000	114000000	117000000	107000000	121000000	101000000	99500000	93100000	129000000	132000000	95200000	104000000	133000000	114000000	104000000	112000000	125000000	113000000	119000000	104000000	110000000	94800000	87500000	98200000	107000000	62900000	66100000	73600000	82100000	72600000	81200000	65600000	80200000	84800000	74600000	69100000	85500000	81900000	67100000	89900000	82200000	76100000
42	123000000	148000000	111000000	132000000	116000000	123000000	110000000	120000000	119000000	123000000	110000000	126000000	105000000	107000000	99700000	134000000	141000000	100000000	108000000	138000000	119000000	111000000	118000000	132000000	121000000	123000000	109000000	118000000	99900000	93600000	103000000	112000000	62900000	65500000	75800000	82600000	73900000	79700000	66000000	79200000	84300000	72900000	68000000	86000000	82800000	67500000	86800000	83300000	73400000
44	127000000	154000000	116000000	136000000	121000000	128000000	115000000	126000000	124000000	126000000	113000000	131000000	110000000	112000000	105000000	139000000	148000000	105000000	112000000	144000000	124000000	115000000	122000000	140000000	127000000	128000000	114000000	124000000	104000000	97600000	107000000	119000000	61200000	64300000	76500000	81000000	74000000	78900000	65500000	78600000	84900000	70700000	69100000	86000000	82900000	65900000	84600000	80400000	72700000
46	130000000	159000000	120000000	141000000	126000000	134000000	119000000	130000000	130000000	130000000	118000000	137000000	113000000	116000000	109000000	142000000	154000000	110000000	117000000	148000000	129000000	119000000	126000000	146000000	133000000	131000000	118000000	128000000	108000000	101000000	113000000	124000000	62000000	64000000	76500000	80500000	74200000	77900000	66100000	78300000	85200000	71700000	69000000	86200000	82000000	64700000	85000000	79700000	70900000
48	135000000	164000000	126000000	145000000	131000000	138000000	122000000	134000000	133000000	135000000	122000000	141000000	117000000	118000000	113000000	144000000	157000000	114000000	124000000	155000000	136000000	124000000	129000000	150000000	137000000	136000000	123000000	131000000	111000000	104000000	118000000	130000000	61300000	64700000	73700000	77900000	72600000	76500000	67400000	75700000	83900000	72200000	69700000	85500000	80000000	62600000	83300000	78300000	71900000
VERAS-6 (+)
hpi	Mock																																229E
0	24022.4	24135.7	16860.2	39207.9	39693	12523.5	8496.92	25221.5	21426.7	4393.42	26125.3	30645	15609	29549.9	32467.2	6877.59	29727.7	13742.1	9176.66	21464.9	8666.35	7076.05	12382.5	26709.8	16202.5	8982.88	10267.3	9617.57	6454.52	5265.6	21485.5	34161.2	35950.2	13167	15864.3	21867.3	54249.1	26950.8	35924.2	27222.3	29156.4	25916.7	30988.2	11777.6	34359.4	29512.9	9834.85	39959.3	28696.2
2	179255	188486	163144	238440	312441	100028	122644	173234	137248	33905.1	214435	286831	154850	174184	195782	149372	200998	53545.2	102901	197574	105674	66640.6	183847	112948	167442	129652	96111	71649.3	90380	48408.1	180285	247633	755075	607373	368589	367538	902545	520208	613492	643054	737965	627421	556494	570044	850788	672942	570239	888715	777450
4	637925	659645	677080	825009	951345	452747	593963	631927	441216	249020	680392	803078	584872	511315	611297	727724	555706	180501	352681	748413	455614	341334	771243	459686	612644	503960	403841	272488	445926	397974	682560	784055	2343207	1844298	1420081	1306853	2392614	1748915	1919840	2197195	2593445	2100336	1901601	2338802	2310651	2099150	2080522	2916958	2321191
6	1628933	1682535	1504892	1895688	2017352	1193155	1524028	1499239	1106617	810879	1517325	1780277	1429049	1178876	1633505	1845897	1097667	713814	736444	1629219	1153524	1024928	1878336	1192515	1364870	1267447	987647	783584	1130271	1188845	1588109	1818767	4030393	3684429	3262545	3173337	4363223	3557915	4024609	4251335	4938200	3954921	3536753	4479270	4644378	3609313	3841284	5616357	4305272
8	3232743	3405179	2897075	3255176	3733475	2394731	2849909	2892606	2261919	1543639	2932295	3253015	2814868	2336369	3081881	3617546	2185310	1601295	1537266	3089247	2404678	2049027	3405655	2394565	2606622	2449693	1947441	1796773	2116689	2365217	2987689	3385860	5671447	5894554	5900717	5387605	6560472	5659636	6192660	6592346	7764631	5965230	5685284	7063233	7536480	5332880	6027130	8805547	6572566
10	5193422	5416801	4953236	5022115	5693687	3995160	4629024	4752006	4113459	2663843	4737813	4885706	4811564	4126830	5120792	5800124	3765214	2961283	2786308	4937118	4070232	3361614	5331027	4171093	4244661	3876010	3426776	3646139	3480379	3518987	4928229	5252198	8047404	8252916	8556905	8216287	9007796	8011068	8675271	9474199	10700000	8172066	8397191	9871350	10800000	7559653	8369577	12000000	9052522
12	7680130	7638655	7267801	6841589	8081452	6137234	6837279	6785026	6627799	4073980	6788714	7094106	7502891	6642858	7258712	8559871	5731923	4549890	4482226	7565653	6232066	4998884	7541574	6426942	6380409	5851692	5299950	5556754	5399802	5157542	6979937	7828898	9974220	10400000	12000000	11000000	11900000	10600000	11500000	12700000	13800000	10500000	11200000	13000000	14100000	10000000	11300000	15400000	11700000
14	10700000	10300000	9717071	9252802	10700000	8142231	9388370	9045759	9545981	6154667	9441989	9876356	10400000	9401475	9903354	12000000	8358826	6592742	6461864	10800000	8605216	7250196	10100000	9356700	8970387	7696083	7781594	8032768	7704308	7197724	9584993	10600000	12300000	12400000	15500000	14300000	14900000	13500000	14400000	15800000	16900000	13000000	14000000	16800000	17200000	12700000	14100000	19000000	14700000
16	13800000	13300000	12700000	11500000	13400000	10700000	12200000	11500000	12900000	8027694	12400000	12700000	13400000	12200000	12800000	15700000	11500000	8594782	8535359	14600000	11600000	9859511	13300000	12400000	11900000	10000000	10500000	11000000	10200000	9436830	12600000	14000000	15300000	14000000	18800000	17500000	18000000	16800000	17400000	19600000	20500000	15500000	17000000	20000000	19900000	15200000	17300000	22700000	17600000
18	17100000	16800000	15600000	14200000	16600000	13000000	15100000	14400000	16600000	11000000	15600000	15700000	16700000	15100000	16200000	19200000	14900000	10800000	11000000	18500000	14400000	12800000	16500000	15900000	15000000	12700000	13500000	14600000	12800000	11600000	15500000	17800000	18100000	15900000	21800000	20900000	20800000	20300000	20600000	23500000	22600000	18000000	20300000	23400000	22300000	18200000	20300000	26900000	20800000
20	20700000	20000000	18900000	16700000	20000000	16000000	18500000	17800000	20600000	13800000	18900000	18800000	20200000	18400000	19500000	23400000	18300000	13100000	14000000	23300000	17300000	15900000	20200000	19300000	18500000	15400000	16400000	17900000	15900000	14800000	19000000	21900000	20100000	17800000	24900000	23900000	23900000	23200000	23200000	26700000	25800000	20700000	22700000	26300000	25400000	21200000	23700000	30900000	23800000
22	25100000	24100000	22300000	19500000	23500000	18700000	21700000	21200000	24400000	16800000	22500000	22300000	23800000	21700000	23000000	27100000	22500000	15300000	17000000	28300000	20400000	19700000	23800000	23200000	22100000	18400000	19500000	21400000	19000000	17800000	22000000	26000000	22400000	19600000	27300000	26100000	25900000	25900000	26000000	29600000	28600000	22700000	25500000	29200000	27900000	24400000	27200000	34500000	27100000
24	29300000	28000000	25700000	23000000	27400000	21900000	24800000	25200000	28400000	19800000	25600000	25400000	27300000	25600000	26700000	31400000	26800000	17900000	20200000	33300000	23200000	23800000	27900000	27300000	25500000	21700000	22900000	25300000	21900000	21300000	25500000	30000000	24500000	21600000	29600000	28300000	28700000	28300000	28100000	32900000	31100000	25100000	28000000	31600000	30200000	27400000	30600000	37800000	29900000
26	33700000	31900000	28900000	26500000	31400000	25300000	28100000	29400000	33400000	23300000	29200000	28800000	30800000	29100000	31100000	35200000	31200000	21000000	23300000	38700000	26300000	27800000	31100000	32500000	28600000	24400000	26500000	29000000	25600000	24900000	28200000	33700000	26100000	23600000	31100000	30900000	29900000	30700000	30200000	34700000	33300000	27100000	30600000	34700000	32400000	29700000	34100000	40700000	31500000
28	38000000	36400000	32300000	29800000	35000000	28800000	31300000	33100000	36100000	26000000	32600000	32700000	34600000	32900000	34700000	39000000	35700000	24100000	27000000	43800000	30200000	31800000	34900000	37400000	31800000	27800000	29900000	33400000	29400000	28700000	31400000	37000000	27800000	25000000	32600000	33200000	31300000	32700000	32100000	37500000	35900000	29600000	32300000	36900000	34500000	32100000	36700000	43700000	33200000
30	42200000	40400000	35600000	32800000	38700000	32200000	34400000	36700000	39500000	28800000	35700000	36400000	38900000	36500000	38100000	44000000	40800000	26900000	31000000	49500000	33900000	35400000	39100000	41800000	35200000	31500000	32800000	37600000	32400000	32600000	34900000	41800000	28300000	26600000	34100000	34100000	33300000	35300000	33900000	39300000	38100000	31500000	34400000	37800000	36400000	33800000	37900000	45800000	34500000
32	46900000	43800000	39400000	36200000	42300000	36000000	38100000	40100000	43400000	31800000	38800000	40100000	43000000	40500000	41400000	48700000	46000000	30300000	34200000	55200000	37500000	39200000	43000000	46300000	38000000	35300000	36000000	41600000	36000000	36600000	37500000	45000000	30500000	27900000	34100000	36100000	34900000	36300000	35500000	40600000	38700000	32300000	36200000	38900000	37600000	35700000	39700000	48200000	36700000
34	51400000	47100000	42900000	39400000	46500000	38900000	41900000	43800000	47000000	34300000	41800000	43800000	46800000	44300000	45200000	52700000	51200000	33400000	38300000	61000000	41700000	42900000	47100000	50700000	41600000	38500000	39500000	46300000	39200000	40500000	41200000	49000000	31200000	28400000	36200000	37700000	35900000	37400000	36700000	41900000	40800000	32900000	37000000	40500000	39000000	36700000	40200000	48500000	37600000
36	55800000	50900000	46500000	43100000	50500000	42700000	45600000	47000000	50200000	37200000	45100000	47600000	51100000	47500000	48600000	57900000	56400000	36300000	42600000	66900000	45400000	46900000	50800000	54800000	45800000	42800000	43400000	50700000	42200000	45500000	44300000	53900000	32300000	30700000	36700000	40100000	35500000	38500000	38600000	42400000	42200000	34200000	37800000	41100000	39900000	38100000	40100000	49500000	37500000
38	60600000	55300000	50000000	46500000	54700000	46100000	49100000	50700000	53700000	40100000	48100000	50700000	54700000	52400000	52900000	62400000	61500000	39100000	46600000	72100000	48800000	51500000	55400000	58900000	49400000	46700000	47000000	55300000	45900000	49100000	48400000	58700000	34100000	32000000	37400000	40000000	36300000	40400000	40300000	42900000	43400000	35500000	38300000	41400000	40100000	38500000	40800000	50900000	37700000
40	66100000	60200000	53700000	50300000	58800000	50000000	53200000	55000000	57800000	42700000	50600000	54400000	58600000	56900000	57400000	65600000	67200000	42000000	50200000	77600000	52500000	55000000	59600000	62900000	52700000	51300000	50700000	58800000	49700000	52500000	51800000	61900000	36100000	33500000	38000000	41000000	36400000	40300000	42000000	43200000	42900000	35900000	39000000	41100000	41100000	38200000	40600000	51000000	40100000
42	70800000	63700000	56900000	53800000	63200000	53500000	56400000	57600000	60900000	45700000	52900000	58000000	62800000	60300000	61300000	72100000	72600000	44600000	54900000	82100000	56800000	58700000	64100000	67500000	57700000	55300000	54000000	63600000	53100000	56800000	55800000	67400000	35600000	33900000	37300000	41100000	36200000	41300000	41900000	43800000	43700000	36000000	39100000	41400000	41600000	39200000	41200000	51200000	38300000
44	74700000	68000000	60300000	57300000	67000000	56800000	59700000	61900000	64400000	48200000	55900000	61800000	66300000	64600000	65800000	76500000	77500000	47500000	59200000	86500000	60600000	62600000	68100000	72500000	61700000	59900000	57600000	68100000	56900000	60900000	59800000	70800000	36300000	35200000	37200000	41200000	37400000	41300000	42000000	43400000	44300000	35900000	40500000	41900000	42400000	39600000	41900000	50700000	37600000
46	78900000	71100000	64300000	61000000	70900000	60100000	63500000	65100000	68500000	51700000	58200000	64900000	70000000	67900000	69800000	81300000	82400000	50200000	63300000	91900000	64300000	66800000	72200000	76800000	64900000	63300000	61400000	72600000	60100000	65000000	63800000	74700000	36400000	35000000	37500000	41100000	35800000	40400000	43200000	44000000	44700000	35800000	40000000	41600000	42100000	39800000	42200000	50600000	38600000
48	83400000	76000000	68300000	65100000	74800000	63100000	67300000	68500000	71200000	54400000	61800000	68600000	73100000	71500000	73000000	84700000	86800000	53000000	67600000	95200000	68300000	71200000	76300000	80700000	68200000	67000000	65900000	75700000	64000000	69500000	67000000	77900000	37400000	34500000	38200000	42800000	35500000	41700000	43700000	43600000	44500000	35500000	39600000	42400000	41800000	39200000	42900000	50400000	39400000
Supp. Fig. 1c VERAS (-)
VERAS-3 (-)
hpi	Mock																																229E
0	0	0	227.434	114.188	0	0	42.5241	0	0	0	0	25.4864	103.499	23.2957	0	51.1132	158.432	0	28.5781	57.0735	91.1573	740.757	0	0	0	0	0	52.841	7.53926	82.254	0	111.08	93.5216	106.724	0	38.2336	0	36.7539	45.0041	124.935	71.3667	6.50592	77.4345	0	265.618	17.7569	32.2568	282.648	55.5938
2	0	5.95205	164.194	59.4461	0	47.294	7.6798	0	0	0	0	0	65.1584	0	81.4439	0	183.232	0	8.77927	0	36.0099	724.794	0	0	0	0	0	19.1458	48.5753	0	0	61.3805	54.6349	0	0	14.2353	0	65.1005	212.042	118.95	100.962	21.2455	96.8283	53.3287	6.91099	97.6797	123.216	305.2	226.087
4	0	0	121.447	94.8856	0	7.24166	0	0	0	0	0	34.5302	28.669	0	29.1733	0	39.5067	0	0	30.9176	57.8506	703.673	0	75.1529	0	0	0	0	20.6751	0	0	55.0813	0	53.1303	79.8897	0	78.6167	23.1055	308.341	303.571	320.882	360.669	189.217	118.074	0	402.598	31.5707	162.714	250.846
6	28.5946	0	0	116.553	9.82915	0	0	10.0028	0	0	0	0	45.3017	416.834	0	0	266.115	17.0377	0	49.6913	40.011	775.478	0	18.4514	0	0	10.5318	0	14.2353	73.8633	0	426.349	510.802	45.7895	739.311	113.138	12.5572	42.0033	149.512	485.456	1168.47	871.397	497.947	314.343	20.3444	852.284	305.158	716.213	567.288
8	186.87	10.2425	0	47.1535	52.6508	0	131.358	0	0	0	0	0	272.769	711.204	104.326	0	242.067	0	0	6.75392	395.257	724.315	0	0	0	0	39.0603	0	0	141.576	22.7749	551.805	2181.48	836.304	1824.2	285.483	576.357	673.541	1979.24	2919.83	4047.71	1101.42	1169.97	1630.32	1209.46	2643.95	682.932	2451.73	2250.21
10	0	6.91099	0	131.623	0	0	232.196	0	0	24.4199	0	0	1212.03	870.636	31.0499	14.8305	861.072	0	0	39.6307	1543.8	741.617	0	0	70.9038	0	51.849	0	0	939.564	12.4084	704.747	6500.37	8033.7	6308.26	6671.25	5566.51	5407.21	6625.29	6371.62	11385.4	3145.07	4884.38	8475.39	8319.94	11906.8	3472.32	9722.76	8752.35
12	0	7.69633	0	73.4582	0	8.87021	933.257	0	0	0	0	215.522	868.859	867.106	32.7528	9.28355	1451.72	0	31.9675	7.08459	2746.79	730.895	48.9225	90.3802	840.562	92.3973	0	0	8.2502	1628.02	0	1355.1	20009	22306.6	12375.2	15229.2	15018.9	17324.8	15262.5	11711.1	21034.5	10325.4	21029.3	21285.3	20603.7	25110	13063.4	25680.6	23947
14	54.6431	104.111	0	0	30.5291	404.202	1673.04	0	49.1209	960.917	262.816	625.288	1154.84	806.321	606.431	84.0479	2142.09	0	62.4717	639.581	3867.76	909.043	166.947	311.838	1241.7	9.74648	0	0	519.391	2132.1	25.8253	1679.54	38563.1	35814.5	24261.9	38740	27000.9	32426.2	31929.6	24475.4	39142.9	19583.3	43946.1	43199.2	38772.5	43449.2	30870.8	51231	50990.5
16	419.454	367.407	0	71.5651	124.166	1041.08	2458.19	286.161	128.961	923.006	343.929	1849.53	1306.77	1364.24	708.492	602.72	2435.77	63.9763	386.701	1469.2	4383.64	1213.89	351.477	810.735	1924.06	117.164	0	408.096	600.363	2401.27	0	1757.57	68611.3	59527.7	37864.1	63602.8	50496.2	49700.7	50703	48549.7	60314.1	34622	71594.8	70090.2	66674.7	63341	54450.3	90376.9	82089.3
18	460.879	520.515	10.1185	319.592	594.775	1928.37	2987.15	1123.35	45.8886	1037.26	771.997	3585.81	1397.96	2082.32	1697.53	959.33	3136.63	376.318	886.409	2057	4965.07	1352.88	353.444	1326.56	2245.74	242.157	331.529	722.273	645.566	3881.86	104.153	2295.05	98264.3	78357.7	53891.9	89430.3	78328.3	64390	69894.8	66950	90585.8	50663.9	98390.7	96741.6	103511	85236.9	75333.5	132990	118917
20	611.259	581.251	87.9994	623.411	1608.39	2502.75	4263.26	2709.98	234.031	1147.18	929.256	4523.2	2951.92	3071.58	1899.37	1918.58	3259.33	1233.44	1271.2	2569.76	5652.47	1581.4	1126.9	1679.32	2542.72	691.851	675.599	2678.2	1412.16	5215.19	631.661	3301.83	124991	102997	73159.6	118181	107293	84557.5	97505.5	89444.6	128298	69827.3	123088	118549	135926	111979	99070.3	185150	157122
22	1332.24	576.134	586.343	1524.29	3359.78	4040.61	5618.44	4239.29	72.2182	2122.76	829.972	5281.16	3322.73	4098.1	2400.52	2992.69	3567.13	1898.1	1529.41	3207.51	7012.64	1501.75	1824.9	1957.97	2988.76	884.904	1408.21	4704.04	1780.34	5682.52	963.72	4300.19	147475	132154	89911.1	143111	136896	106195	127767	111885	157841	84882.9	151336	144389	165500	138473	119099	236438	198234
24	2202.02	1103.19	1964.17	3332.48	4156.14	4910.53	7096.49	6131.43	393.232	2887.74	947.798	6209.09	5184.79	4739.27	3381.15	4135.88	3833.98	2411.37	2448.98	3720.68	8368.76	2701.25	2510.65	3169.09	3948.3	1201	3246.9	5053.06	2423.1	6115.4	1802.17	5000.01	171945	160849	112123	166403	162197	129420	146551	124628	186937	108323	173057	167728	191102	161010	137074	281204	229090
26	2190.49	3182.69	3452.21	2284.74	5411.42	6339.45	8541.98	8428.32	1003.82	3954.62	1812.59	9763.29	5791.2	6094.4	5292.7	6004.75	3745.34	3384.52	2618.86	4598.39	8987.92	4266.62	3467.81	3680.19	6040.22	1809.44	3788.32	7466.16	3231.58	7148.14	2717.79	5302.14	193388	173421	131151	178830	184028	137903	163795	149315	213602	133427	194092	183268	219912	174445	151614	321832	257588
28	2894.99	5011.07	4922.94	3443.29	6605.2	7486.56	10466.6	10681.6	1048.69	5421.49	2700.11	9792.71	6717.01	7249.6	6680.97	8291.77	4259.22	3720.63	3786.84	6485.72	11190.9	5137.55	5385.08	5340.44	9661.33	2704.02	5353.39	9788.05	3945.99	7563.53	4988.7	6915.41	212598	186254	149349	196025	199118	156763	174938	168464	230160	146069	214244	201719	252892	179556	168301	364721	280511
30	4181.79	5892.08	6916.64	6809.98	8473.98	9068.77	11676	13445	2223.84	7370.04	3568.96	10831.9	8023.56	8296.37	8197.85	9538.42	5383.99	6180.47	4830.18	8366.9	12803	7427.04	7715.6	6870.7	14038.8	3725.35	6418.09	11156.8	5602.48	9684.57	7552.41	8547.06	235052	210430	164012	222224	216067	165616	192266	172309	248352	167873	224992	222904	281153	198977	181470	410039	288628
32	6067.88	8314.29	8836.22	6508.28	11190.7	12011.9	14164.4	16642	3607.9	9399.03	4642.86	12332.3	9376.88	9429.45	10935.5	12500.3	7594.32	8216.6	8414.13	12158.6	14900.3	11291.7	9008.83	7892.05	17924.2	5420.99	7640.75	13680.8	7641.94	10761.7	9966.45	10722	243038	223044	171003	233968	231254	176831	210710	184065	261483	181808	242195	229611	295328	202518	192872	436860	293664
34	8548.66	9668.01	9728.97	8024.01	13325.5	16577.4	17564.4	20349.8	4752.54	11752.1	5492.44	13193.9	12732.7	10797.5	14428.9	12891.3	8678.01	9838.7	11194.7	15349.1	17049.2	14150	10511.1	9787.48	22031.1	7768.49	9114.89	14943.1	9717.21	14375.7	13115.1	11529.4	257168	226178	178165	240801	231294	196136	226842	192202	277824	200182	254057	242193	298415	206669	202530	458439	304090
36	10153.9	10303.1	12703	11101	16547.2	18427.7	18946.9	22095	6267.35	13776.2	10503.9	12871.7	15589.2	12272.5	15949.8	16203	9774.88	10935	14764.5	20250.4	19475.5	16734.1	13409.2	13520.5	25455.8	9279.34	12526	17787.6	11841.7	17881.3	15784.9	13007.7	270903	245244	194885	236303	239959	207270	240642	206311	287201	219871	265120	251202	314959	199645	208067	481027	310294
38	12695.5	12310.8	15086.6	15513	19943.5	22195.8	20931.9	24638.2	8974.15	17044.4	12621.4	15859.4	19658.5	14016.7	16754.1	18188.8	12574.3	12356.7	16863.1	26759.2	21150.3	19165.8	16594	16859.8	27640.3	12874	15211	20608	13194.1	20157.3	18695.5	15214.7	284430	250734	205949	236896	247205	223075	248150	208081	292606	238308	266706	251088	325795	199237	218691	498812	321008
40	15897.5	15143.1	18323	19411.1	23690.4	24151.6	24753	29243.5	12303.8	21856.7	15058.6	18516.8	23559.6	15872	19685.2	21319	14556.5	13565	21493.7	32587.6	22765.2	21744.2	17788.6	19682	32188.7	16781.1	15634.8	22817.8	16027.8	22453.4	21615	16879	295107	255306	207227	249640	253631	223468	250969	207037	298531	231995	267826	257191	327913	206274	225136	510983	334761
42	16890.4	16652.2	20857.8	22500.2	27223.5	27289.5	28096.5	31204.5	14377.4	25769.9	18498	19846.9	27688.2	18740.3	23432.1	26796.7	15554.6	17127.8	24899.3	37717.3	26286.7	24954.9	21586.8	23402	33698.2	18044.9	19243.8	25378.5	19099.5	26623.5	24296.3	18166.9	304666	259254	218666	239209	254734	237486	257268	216892	305055	237764	260682	267594	330895	215806	226764	542733	340998
44	18708	20058	23649.7	25915.9	30619	30770.6	31003.3	35477.9	17950.3	29717.8	21356.2	23609.6	30788.2	21327.8	26617.6	28966.4	19179.1	18722.7	29774.9	42028.2	31175.6	27840.3	24182.3	26409.3	36427.5	22510.1	21053.9	27639.6	21639.7	28491.8	28458.3	21133.9	317511	259808	212999	240913	264214	243042	251835	223089	308418	247518	262846	280622	328560	213292	226162	549723	331415
46	20705.2	21775.5	26249.7	28785.3	34693.8	33504.1	32247.7	37586.6	21249.4	34085.3	23621.1	27081.5	35818.8	22291.7	30978.4	33991.3	20372.3	19327	34867.2	46696.6	33268.8	30679.6	24013.7	30962.1	40209.2	24551.5	23274.7	32149.2	26808.1	30651.7	30263.7	23260.9	320311	250487	220509	236602	263498	245495	264298	225839	314033	248936	258988	279618	329911	219979	230563	569692	325589
48	23469.5	26548	32380.3	30675.5	38734	37180.7	33360.1	42274.2	25150.3	35921	27590.3	29249.9	42119	26501.2	33207.3	36066.5	22147.6	22507.9	37673	51714.9	38707.5	33971.7	28030.9	32171.9	44405.9	29197.8	25779.5	35220	29046.2	34548.4	34351.9	24576.4	313304	247815	214428	237164	269705	250726	268314	233394	308260	244487	262786	278754	320265	218422	233920	568461	329356
VERAS-6 (-)
hpi	Mock																																229E
0	21.7746	0	0	17.7404	62.2981	14.4668	0	0	0	453.348	0	35.2576	31.8683	0	0	22.6591	28.6112	52.5516	0	44.351	33.8688	0	0	54.6514	33.4141	0	0	0	72.9043	21.4935	0	0	88.9335	77.4676	5.87765	43.0201	130.598	66.9027	0	29.4461	11.6726	0	101.201	11.3585	59.4296	0	40.9369	160.242	138.063
2	23.1965	0	0	13.8798	28.3714	6.05125	0	0	0	506.329	27.2802	0	36.3323	0	0	28.8426	34.7864	0	0	67.2334	32.0088	0	0	0	26.0402	0	0	0	20.3362	47.5916	10.2673	159.614	28.7682	158.027	6.21659	373.425	100.647	35.1171	0	9.50675	22.221	0	104.07	109.518	173.337	16.302	0	117.801	101.656
4	0	0	0	27.644	887.351	30.0413	0	0	0	565.47	8.399	83.4031	30.3637	0	0	0	58.0738	0	0	43.3921	47.4097	0	0	16.5087	27.3133	0	0	0	19.9642	0	15.5663	12.9788	43.8798	103.888	0	17.8644	136.79	14.7231	0	67.9195	17.9553	483.331	30.0165	0	180.198	0	26.652	587.674	22.8493
6	61.488	0	32.4139	36.8035	409.435	28.4128	0	0	0	98.4403	0	0	25.3789	0	52.3367	0	106.624	0	0	14.3345	18.2695	0	0	0	29.0658	0	0	0	77.5254	41.9372	15.1364	158.986	77.4676	195.153	13.45	42.4414	162.913	29.7933	141.179	1023.69	48.8812	1328.09	50.1708	338.349	355.966	0	0	1927	154.447
8	11.8793	0	0	0	0	46.8145	0	0	0	38.895	12.21	9.20088	12.4166	17.3932	211.984	17.0377	121.438	6.46459	0	36.7374	375.864	0	0	241.43	40.3169	0	0	0	11.0609	22.221	0	131.416	242.306	133.814	81.6258	569.785	1123.2	7.79553	647.137	2111.87	369.052	2368.16	453.852	1036.51	333.092	645.095	73.3838	2530.14	410.609
10	124.538	0	0	0	267.388	116.941	0	0	0	168.708	0	17.2279	73.0779	0	685.577	0	230.187	132.127	0	77.2857	1037.09	0	0	338.019	36.7952	0	0	0	5.23284	0	17.3849	43.9625	1894.39	2460.52	1925.14	2428.76	2104.01	1061.74	1458.49	5898.18	2129.2	2591.94	1934.69	2069.72	128.275	1960.53	345.508	4800.68	1594.6
12	28.2557	32.108	0	327.14	302.629	48.2116	0	0	0	116.487	6.03472	16.8807	260.311	0	515.026	17.3436	38.9281	675.88	0	386.776	980.832	0	20.6999	401.772	36.8696	0	0	0	0	0	0	55.2549	7308.43	8363.95	4489.21	5498.38	6590.24	4241.95	3469.1	10784.2	5292.57	4317.22	4101.85	5602.82	1532.35	4558.24	3467.04	11773.8	4879.99
14	57.5943	155.795	0	334.555	733.284	0	0	0	0	157.283	8.26674	14.5908	191.11	0	638.093	51.634	220.986	483.224	63.2571	859.782	833.411	0	0	292.882	51.3116	0	0	0	0	0	0	16.8559	20685.5	16586.2	7248.8	11107.7	15032.1	9409.11	6406.51	15064	8479.21	9608.59	8716.45	12044.4	7802.04	9291.95	8963.1	24073.9	14187
16	183.769	172.246	65.2659	33.0835	1345.96	0	0	57.4621	310.341	413.502	41.8462	28.5946	521.97	0	922.683	242.141	998.076	840.677	26.9909	1556.54	904.083	0	0	301.066	27.3381	12.2265	0	504.13	22.3037	0	0	28.0325	36639.9	31029.8	11820.2	17648	28724	20369.7	15119.3	21305.7	14711.9	16613.7	13769.9	20101.2	19005.1	16090	18084.1	45910.8	25389.6
18	161.019	211.976	71.7057	107.071	1754.61	0	0	519.912	1132.88	346.649	333.472	60.8349	597.578	0	729.564	457.481	256.029	1447.15	591.841	2589.83	570.983	0	46.4673	449.545	33.6456	12.954	0	1205.71	0	0	0	6.48112	60069.9	45969.7	16674	27380.8	46138.4	32966.4	25562.9	29175.2	27891.7	26244.4	23105.3	29750.3	35198.8	28131	31716.6	78006.6	47220.4
20	366.291	721.694	38.8123	178.884	1974	69.3496	0	575.042	1505.77	1100.59	730.3	193.417	460.498	25.6599	670.598	2343.13	401.871	1200.38	956.982	3148.27	968.217	160.92	472.196	810.628	45.0537	155.621	0	2019.79	27.1149	0	0	0	86093.6	60869.3	21817.8	38156.6	66119.6	45689.7	36506.6	38083.6	38967.9	39033.9	36583.2	44449.3	52267.2	41224.3	50243	114822	70591.4
22	680.047	782.538	250.383	433.07	2301.9	63.4141	0	1461.53	2774.81	2749.91	918.558	894.973	586.781	144.825	666.101	3249.88	864.039	1575.09	1201.97	3045.64	1541.67	678.203	416.255	1345.34	31.1491	199.881	250.523	2182.96	423.339	19.8319	0	115.123	114464	77294.1	28210.8	47754.7	91298.9	62171.5	48712.9	50718.9	52831.6	52471.7	51880.3	59863.3	70566.9	56368	69216.8	148230	103189
24	731.945	1146.03	865.304	1105.14	2251.04	387.09	179.785	1222.67	3265	3949.07	1186.55	1776.3	1120.03	468.096	815.389	4820.3	1240.04	1262.97	2475.58	3200.74	2461.02	909.019	230.543	1742.57	774.56	446.156	443.7	1721.51	822.83	116.28	125.307	146.321	140572	95005.5	36620.2	57976.3	115028	83682.1	63214.7	63137	67492.5	68547.4	66502	75397.2	85537.7	69403.5	89888.1	182822	134018
26	1133.01	1937.12	1191.07	1153.16	2216.07	661.099	807.528	1306.37	2323.59	5118.28	1879.95	2078.22	1516.81	582.201	935.803	5510.46	1646.98	1578.66	2355.77	2482.34	2544.7	1055.88	521.78	1568.69	1217.22	589.46	884.838	1826.94	1887.3	212.645	130.747	311.656	168627	105306	41455	65135.4	139267	97188.1	75388.8	70248.3	77766.2	80345.6	83931.8	94671.4	98449.6	83983.8	102502	215924	161823
28	1942.09	2379.74	1588.13	1188.71	1815.3	1009.43	1130.11	1191.92	3186.26	5917.95	2535.03	2646.36	1700.76	1156.25	1129.86	4801.41	3117.83	1747.47	3160.69	3440.33	2886.89	1457.35	1017.72	2228.26	1881.08	1150.13	1024.69	1629.39	1697.07	388.991	308.622	299.314	188290	110804	46527.1	74197.9	159129	115133	86573.8	76850.5	91635.2	94586.7	99227.4	106316	114214	94361.2	117930	252251	184580
30	2085.35	2518.34	2204.16	1772.46	2317.65	1157	1846.56	1945.44	4282.3	6575.3	4103.7	3285.67	2160.7	3732.11	1312.85	4715.78	4050.91	1885.04	4517.54	4082.17	5115.84	1918.35	1689.91	2279.44	2774.51	1234.97	1324.46	2046.55	2105.42	827.682	623.51	397.597	202737	114626	57062.1	82276.7	179430	126188	97383.2	89104.8	92462.4	105475	108792	117104	123745	101894	125755	279172	198412
32	3920.38	3276.06	2710.02	2301.85	2691.57	1755.66	3040.43	2757.54	3218.23	8250.08	5089.51	3825.84	2586.46	4288.58	1561.51	5444.21	5285.14	1860.04	6677.9	4743.35	7098.33	1911.49	2132.62	2579.82	3597.01	1552.14	1324.98	2399.26	4219.87	1011.68	1004.72	1154.17	224932	120559	64815.6	84474	201647	145097	111620	95587.3	106663	126009	119974	127981	131155	110273	139709	298907	218580
34	4445.4	4049.04	3170.53	2801.63	3111.91	2843.99	3768.76	2726.36	4345.31	8519.63	6818.38	4330.43	3340.93	4237.94	2207.35	5961.66	6224.2	1944.85	7464.38	6182.31	8128.22	2152.46	2331.12	3122.86	4754.34	1801.95	1937.13	2722.97	3762.32	1900.03	1568.17	807.974	234084	130253	70666.6	90902.7	210568	156686	114705	103177	104382	131802	123341	133464	131953	116532	146767	329034	233532
36	6148.7	3803.03	3293.09	3999.78	3387.49	3012.75	4466.05	3014.16	6535.43	9496.23	6940	4202.48	4234.11	4579.32	3932.41	7640.7	7202.95	1767.25	9073.06	6759.84	9723.07	3068.86	2683.72	3478.99	4834.8	2246.22	2466.39	2990.72	3756.11	2962.02	3437.17	1423.05	241432	134909	81441.8	101775	222588	158328	120881	104918	109696	140481	125936	145601	130017	108864	158179	347894	239889
38	7498.72	4625.25	4246.11	4729.94	4014.52	3616.45	5661.15	4150.07	6463.65	9831.96	7236.25	4753.54	5060.3	5762.29	4740.35	8796.85	8730.52	2801.24	10684.5	7802.22	11410.8	3506.9	2403.14	3342.55	5163.29	2869.76	3019.48	3795.73	4315.96	3239.64	4429.32	2419.98	248318	143194	88122.2	102174	230070	150273	121280	110640	116726	146595	129592	152685	128712	111622	162017	358813	245350
40	7681.85	5298.07	4447.99	3998.78	3958.88	3669.17	6999.96	4751.93	7521.78	10879	7323.41	4898.66	5983.89	7196.43	5362.97	8193.06	8879.12	2104.4	12738.7	9786.18	13802.8	4207.15	1354.59	3245.76	5339.07	3618.01	3245.78	4631.26	5255.73	4206.22	5908.92	3468.34	254860	152060	88814.6	106005	239011	160540	128613	111468	111591	148747	134717	146043	132185	114041	166917	373333	248878
42	10189.1	4299.65	4865.05	7246.44	4648.9	4830.66	7030.39	4460.61	9098.22	11942.5	7370.4	4711.98	6986.3	8243	5870.26	9462.52	9609.19	2840.61	14440.2	10237.5	17260.5	5426.47	1827.24	3972.05	6596.85	4416.41	3618.74	6102.17	6406.28	4434.61	7162.96	4260.77	258462	147272	90807.5	106976	246402	170367	129930	108561	111791	150723	139064	144337	130203	105059	164102	381905	246732
44	11175.8	5299.1	5057.48	8298.17	4611.26	5802.95	9395.28	5533.28	10960.7	13351.7	8160.62	4844.94	7278.98	8362.85	7182.07	9059.05	9875.21	3629.12	16265	11709.4	20130.6	6240.63	2191.65	4388.69	7725.07	4714.33	4043.8	8687.85	8699.27	6923.05	8921.46	5400.94	265296	147317	89550.1	105403	239739	169379	123998	108722	113414	159352	138281	149682	127466	107784	164029	390567	259476
46	11631.3	5945.97	5955.6	8906.39	4479.85	6134.36	10026.5	5536.9	10950.3	13968.8	8681.28	6396.61	9239.23	8604.08	6442.23	9598.85	12422.7	4612.48	17513.9	11835.8	21581.5	6219.32	3230.69	4959.15	7525.34	4794.45	4676.37	9828.35	9299.1	8309.91	10599.3	6249.2	258534	154733	92286.1	104853	241559	169706	125090	101105	117512	165782	139250	148796	132614	104210	162473	405946	255045
48	12480.1	8148.91	6537.48	9713.09	4735.36	7127.23	10519.9	5940.73	10304.8	15190.3	8695.27	6172.56	9578.56	9705.9	6592	10568.6	12813.3	5172.72	18673.9	12815.9	22936.7	5824.15	3931.26	5120.16	8100.12	5696.18	5441.78	10540.5	9933.57	9142.88	12843.7	6657.28	259978	156449	88198.6	103807	244359	163148	117322	97376.1	116777	163545	137542	144200	131260	97686.4	164140	379589	257795
Supp. Fig. 1e
	Mock			229E				P value
VERAS-3 (-)	2179	2115	2057	3418	3495	3510		7.39862e-06
VERAS-6 (-)	2212	2129	2154	3127	3189	3232		1.30197e-05
[truncated: 15 more columns]

## Sheet: Supp. Fig 2
Supp. Fig. 2a GFP intensity
hpi	GFP + 229E MOI = 1.0																																(+) VERAS-3 GFP-mRuby3 + 229E MOI = 1.0
0	60235.5	95506.9	49251.2	107329	36248.2	51997.5	34039.4	30369.9	49489	23462.7	65690.4	39095.8	58861.6	58948.7	21150.4	63460.6	54662.6	68721.2	39783.6	16292.6	63422.7	68415.1	36536.7	38973.6	48556.2	58236	50645.9	30825.3	35613.4	102869	52089.8	43918.2	52261.8	60957.2	28610.9	80812.9	101766	86002.5	59315	38555.8	80108.3	63596.9	80673.7	109994	81484.2	56080	99543.7	54746.1	63968.6
3	1486434	1828774	2110498	3626217	1425912	1687230	1543130	1775357	1827284	1607142	1737946	1737832	2408344	1876534	1441823	2650481	1877926	1897375	2101867	1573337	1788279	1790386	2181703	1764293	1735588	1793150	2117198	2549977	1711595	3265604	2078248	2487678	1240470	1311820	883931	1593742	1797142	1534569	1360245	783553	2198232	1561987	2042658	2184987	1674626	1397264	2003243	1427069	1473048
6	6524301	7291973	9145681	13000000	6309160	7284479	7665450	8306144	7894676	7683366	6613438	7659084	10800000	8689924	7716015	9766354	7529053	6914536	9875863	7228056	7296564	6887461	8937133	7955485	6474353	8947342	9442258	10700000	8165982	12300000	9194567	10600000	5210502	5557746	4543342	6458640	7229509	5885479	6045046	4986478	8199783	6314054	7371389	8188355	7026796	5649319	7273484	6026327	6495652
9	17600000	17500000	20900000	29900000	17100000	18900000	20500000	23500000	20300000	21000000	20000000	19800000	26300000	23500000	19900000	21700000	18200000	17300000	25300000	19500000	17800000	18200000	20900000	21800000	16000000	22200000	25600000	25800000	20900000	29500000	24000000	28000000	15900000	15000000	12400000	18700000	19000000	15500000	16600000	15800000	22200000	18100000	18800000	22000000	20300000	16500000	19200000	19100000	19300000
12	35300000	33500000	38900000	58500000	34200000	37000000	39300000	49400000	40500000	41000000	40600000	40000000	50600000	46400000	39100000	40900000	35100000	35100000	49600000	42500000	33800000	35500000	40900000	44000000	31900000	40100000	50600000	50100000	39600000	53900000	46400000	51700000	34600000	30800000	27200000	40000000	39900000	32200000	34700000	35100000	46000000	39200000	39200000	45600000	42200000	36800000	39700000	41300000	42000000
15	56800000	52900000	62400000	97200000	56200000	60500000	63700000	83600000	66100000	65200000	66700000	67900000	82300000	73700000	63100000	67600000	56600000	60300000	81300000	72200000	53300000	58500000	67900000	73400000	51800000	61900000	82300000	80800000	63500000	84300000	76100000	81100000	58000000	50200000	47600000	68200000	66600000	54900000	58900000	62700000	76900000	67900000	67700000	77000000	72800000	64600000	68200000	69200000	71800000
18	77900000	76200000	87900000	144000000	79900000	84500000	89800000	121000000	93500000	90900000	97200000	98100000	116000000	105000000	90700000	98400000	80200000	87800000	115000000	107000000	73900000	83900000	99700000	107000000	73200000	87900000	118000000	115000000	89200000	116000000	107000000	112000000	83300000	70700000	70600000	101000000	97500000	82600000	85200000	90800000	111000000	100000000	102000000	113000000	105000000	96700000	101000000	101000000	104000000
21	97200000	100000000	115000000	188000000	102000000	109000000	117000000	157000000	120000000	117000000	128000000	128000000	151000000	134000000	119000000	128000000	100000000	111000000	143000000	138000000	95300000	108000000	132000000	136000000	93000000	113000000	151000000	148000000	116000000	148000000	136000000	140000000	107000000	87400000	93700000	133000000	129000000	111000000	112000000	120000000	144000000	130000000	135000000	147000000	138000000	127000000	133000000	134000000	135000000
24	113000000	119000000	138000000	228000000	122000000	129000000	145000000	193000000	145000000	142000000	155000000	159000000	181000000	157000000	142000000	156000000	120000000	137000000	173000000	171000000	115000000	132000000	161000000	167000000	110000000	139000000	182000000	179000000	139000000	171000000	165000000	167000000	127000000	104000000	116000000	167000000	158000000	131000000	135000000	148000000	170000000	158000000	166000000	180000000	165000000	156000000	163000000	161000000	163000000
27	125000000	133000000	158000000	262000000	138000000	144000000	167000000	222000000	165000000	160000000	178000000	182000000	205000000	175000000	164000000	176000000	134000000	157000000	196000000	196000000	130000000	147000000	184000000	189000000	122000000	159000000	204000000	203000000	159000000	193000000	188000000	188000000	143000000	116000000	132000000	193000000	182000000	147000000	155000000	168000000	192000000	177000000	192000000	203000000	189000000	174000000	185000000	183000000	185000000
30	136000000	147000000	175000000	290000000	150000000	157000000	187000000	244000000	178000000	173000000	196000000	201000000	224000000	189000000	179000000	193000000	147000000	173000000	214000000	216000000	143000000	163000000	203000000	207000000	132000000	176000000	225000000	220000000	175000000	209000000	205000000	205000000	156000000	127000000	144000000	212000000	199000000	162000000	172000000	187000000	211000000	192000000	212000000	223000000	208000000	195000000	202000000	201000000	201000000
33	146000000	157000000	187000000	314000000	158000000	168000000	202000000	264000000	191000000	184000000	205000000	217000000	241000000	197000000	193000000	202000000	157000000	187000000	228000000	233000000	152000000	177000000	215000000	219000000	141000000	184000000	240000000	233000000	187000000	222000000	219000000	216000000	170000000	131000000	157000000	226000000	210000000	173000000	183000000	202000000	223000000	202000000	228000000	236000000	221000000	205000000	216000000	214000000	214000000
36	149000000	160000000	197000000	330000000	165000000	172000000	209000000	278000000	201000000	195000000	213000000	228000000	253000000	201000000	197000000	210000000	166000000	198000000	236000000	244000000	160000000	184000000	223000000	226000000	144000000	193000000	250000000	244000000	194000000	231000000	230000000	228000000	179000000	136000000	163000000	232000000	221000000	176000000	193000000	215000000	226000000	203000000	236000000	239000000	230000000	215000000	223000000	220000000	221000000
39	153000000	166000000	207000000	345000000	168000000	176000000	213000000	287000000	209000000	199000000	218000000	233000000	263000000	207000000	202000000	220000000	171000000	203000000	244000000	250000000	164000000	186000000	230000000	232000000	146000000	201000000	255000000	247000000	200000000	231000000	231000000	235000000	183000000	140000000	167000000	238000000	223000000	179000000	198000000	222000000	235000000	207000000	237000000	245000000	233000000	219000000	230000000	226000000	223000000
42	154000000	165000000	218000000	352000000	173000000	184000000	211000000	290000000	213000000	203000000	219000000	239000000	263000000	209000000	205000000	217000000	175000000	202000000	240000000	256000000	174000000	193000000	243000000	238000000	154000000	215000000	272000000	252000000	200000000	234000000	227000000	242000000	182000000	144000000	169000000	245000000	220000000	198000000	202000000	221000000	239000000	209000000	240000000	245000000	236000000	217000000	231000000	225000000	222000000
45	157000000	169000000	216000000	353000000	167000000	183000000	207000000	287000000	211000000	203000000	217000000	240000000	264000000	207000000	204000000	218000000	173000000	206000000	240000000	254000000	177000000	192000000	241000000	241000000	157000000	212000000	274000000	251000000	204000000	233000000	232000000	244000000	183000000	145000000	170000000	241000000	221000000	202000000	202000000	223000000	238000000	212000000	238000000	246000000	240000000	214000000	230000000	228000000	222000000
48	155000000	170000000	210000000	359000000	167000000	184000000	206000000	288000000	211000000	203000000	213000000	240000000	265000000	206000000	206000000	220000000	172000000	208000000	238000000	251000000	177000000	189000000	245000000	241000000	157000000	211000000	274000000	249000000	205000000	232000000	235000000	240000000	182000000	143000000	167000000	236000000	215000000	202000000	197000000	220000000	236000000	210000000	238000000	244000000	240000000	216000000	227000000	227000000	219000000
Supp. Fig. 2b mRuby3 intensity
hpi	GFP + 229E MOI = 1.0																																(+) VERAS-3 GFP-mRuby3 + 229E MOI = 1.0
0	0	104.774	0	0	0	0	0	0	0	0	0	0	0	0	0	0	0	0	0	0	0	0	0	0	0	0	0	0	0	0	0	0	0	0	0	0	0	0	0	0	0	0	0	0	0	0	0	0	0
3	0	29.0858	0	0	0	0	0	0	0	0	0	0	0	0	0	0	0	0	0	0	0	0	0	0	0	0	0	0	0	0	0	0	0	0	0	0	0	0	0	0	0	0	0	0	0	0	0	0	0
6	0	41.1101	0	0	0	0	0	0	0	31.7507	0	0	0	0	0	0	0	0	0	0	0	0	0	0	0	0	44.2949	0	0	0	0	0	0	0	0	0	0	0	0	0	0	0	0	0	0	0	0	0	0
9	0	40.8176	0	0	0	0	0	0	0	42.5725	0	0	0	0	0	0	0	0	0	0	0	0	0	0	0	0	0	0	0	0	0	0	0	0	0	0	0	0	0	0	0	0	0	0	0	0	0	0	0
12	0	0	0	0	0	0	0	0	0	0	0	0	0	0	0	0	0	0	0	0	0	0	0	0	0	0	0	0	0	0	0	0	0	0	0	0	0	0	0	0	0	0	0	0	0	0	0	0	0
15	0	0	0	0	0	0	0	0	0	0	0	0	0	0	0	0	0	0	0	0	0	0	0	0	0	0	0	0	0	0	0	0	0	0	0	0	0	0	0	0	0	0	0	0	0	0	0	0	0
18	0	0	0	0	0	0	0	0	0	0	0	0	0	0	0	0	0	0	0	0	0	0	0	0	0	0	0	0	0	0	0	0	0	0	0	0	0	0	0	0	0	0	0	0	0	0	0	0	0
21	0	0	0	0	0	0	0	0	0	0	0	0	0	0	0	0	0	0	0	0	0	0	0	0	0	0	0	0	0	0	0	0	0	0	0	0	0	0	0	0	831.139	0	0	0	0	0	0	0	0
24	0	46.4073	0	0	0	0	0	0	0	0	0	0	0	0	0	0	0	0	0	0	0	0	0	0	0	0	0	0	0	0	0	0	0	0	0	0	0	0	0	0	713.594	0	0	0	0	0	0	0	0
27	0	0	0	0	0	0	0	0	0	0	0	0	0	0	0	0	0	0	0	0	0	0	0	0	0	0	0	0	0	0	0	0	0	0	0	0	0	0	0	0	814.468	0	0	0	0	0	0	0	0
30	0	29.7358	0	0	0	0	0	0	0	0	0	0	0	0	0	0	0	0	0	0	0	0	0	0	0	0	0	0	0	0	0	0	0	0	0	0	0	0	0	0	529.362	0	0	0	0	0	0	0	0
33	0	0	0	0	0	0	0	0	0	0	0	0	0	0	0	0	0	0	0	0	0	0	0	0	0	0	0	0	0	0	0	0	0	0	0	0	0	0	0	0	686.425	0	0	0	0	0	0	0	0
36	0	0	0	0	0	0	0	0	0	0	0	0	0	0	0	0	0	0	0	0	0	0	0	0	0	0	0	0	0	0	0	0	0	0	0	0	0	0	0	0	706.477	0	0	0	0	0	0	0	0
39	0	0	0	0	0	0	0	0	0	0	0	0	0	0	0	0	0	0	0	0	0	0	0	0	0	0	0	0	0	0	0	0	0	0	0	0	0	0	0	0	764.226	0	0	0	0	0	0	0	0
42	0	0	0	0	0	0	0	0	0	0	0	0	0	0	0	0	0	0	0	0	0	0	0	0	0	0	0	0	0	0	0	0	0	0	0	0	0	0	0	0	563.03	0	0	0	0	0	0	0	0
45	0	0	0	0	0	0	0	0	0	0	0	0	0	0	0	0	0	0	0	0	0	0	0	0	0	0	0	0	0	0	0	0	0	0	0	0	0	0	0	0	808.813	0	0	0	0	0	0	0	0
48	0	0	0	0	0	0	0	0	0	0	0	0	0	0	0	0	0	0	0	0	0	0	0	0	0	0	0	0	0	0	0	0	0	0	0	0	0	0	0	0	647.59	0	0	27.0384	0	0	0	290.728	80.9528
Supp. Fig. 2c mRuby3 intensity
hpi	GFP + 229E MOI = 1.0																																(+) VERAS-6 GFP-mRuby3 + 229E MOI = 1.0
0	0	104.774	0	0	0	0	0	0	0	0	0	0	0	0	0	0	0	0	0	0	0	0	0	0	0	0	0	0	0	0	0	0	0	0	0	19936.1	0	0	0	0	0	0	0	0	0	0	0	0	0
3	0	29.0858	0	0	0	0	0	0	0	0	0	0	0	0	0	0	0	0	0	0	0	0	0	0	0	0	0	0	0	0	0	0	0	0	0	19850.6	0	45.7249	0	0	0	0	0	0	0	0	0	0	0
6	0	41.1101	0	0	0	0	0	0	0	31.7507	0	0	0	0	0	0	0	0	0	0	0	0	0	0	0	0	44.2949	0	0	0	0	0	0	0	0	19795.1	0	77.0855	0	0	0	0	0	0	0	0	0	0	0
9	0	40.8176	0	0	0	0	0	0	0	42.5725	0	0	0	0	0	0	0	0	0	0	0	0	0	0	0	0	0	0	0	0	0	0	0	0	0	19668.8	0	67.8886	0	0	0	0	0	0	0	0	0	0	0
12	0	0	0	0	0	0	0	0	0	0	0	0	0	0	0	0	0	0	0	0	0	0	0	0	0	0	0	0	0	0	0	0	0	0	0	19545.2	0	0	0	0	0	0	0	0	0	0	0	0	0
15	0	0	0	0	0	0	0	0	0	0	0	0	0	0	0	0	0	0	0	0	0	0	0	0	0	0	0	0	0	0	0	0	0	0	0	19415	0	0	0	0	0	0	0	0	0	0	0	0	0
18	0	0	0	0	0	0	0	0	0	0	0	0	0	0	0	0	0	0	0	0	0	0	0	0	0	0	0	0	0	0	0	0	0	0	0	19331	0	0	0	0	0	0	0	0	0	0	0	0	0
21	0	0	0	0	0	0	0	0	0	0	0	0	0	0	0	0	0	0	0	0	0	0	0	0	0	0	0	0	0	0	0	0	0	0	0	19287.9	0	0	0	0	0	0	0	0	0	0	0	0	0
24	0	46.4073	0	0	0	0	0	0	0	0	0	0	0	0	0	0	0	0	0	0	0	0	0	0	0	0	0	0	0	0	0	0	0	196.256	0	19085.1	0	143.544	0	0	0	0	0	0	0	0	0	0	0
27	0	0	0	0	0	0	0	0	0	0	0	0	0	0	0	0	0	0	0	0	0	0	0	0	0	0	0	0	0	0	0	0	0	848.656	0	19075.3	0	255.013	70.001	0	0	0	0	0	0	0	0	0	74.1932
30	0	29.7358	0	0	0	0	0	0	0	0	0	0	0	0	0	0	0	0	0	0	0	0	0	0	0	0	0	0	0	0	0	0	0	1279.94	0	19176.6	490.462	885.834	397.68	36.1704	0	70.4234	475.415	0	101.914	255.208	159.306	54.4669	489.422
33	0	0	0	0	0	0	0	0	0	0	0	0	0	0	0	0	0	0	0	0	0	0	0	0	0	0	0	0	0	0	0	0	0	2201.26	607.682	19370.2	1332.36	1589.74	1080.92	421.858	219.915	734.913	1743.2	179.78	288.063	692.535	905.495	136.915	1525.46
36	0	0	0	0	0	0	0	0	0	0	0	0	0	0	0	0	0	0	0	0	0	0	0	0	0	0	0	0	0	0	0	0	276.689	3839.85	1709.92	20762.6	2458.16	2118.84	3518.64	1311.33	1264.18	1774.4	2842.38	877.612	1095.19	1562.84	1718.99	546.651	2561.66
39	0	0	0	0	0	0	0	0	0	0	0	0	0	0	0	0	0	0	0	0	0	0	0	0	0	0	0	0	0	0	0	0	1487.86	5260.63	3203.47	21968.3	4275.23	3087.71	5025.93	2772.48	2192.03	3405.15	3081.18	1429.72	3121.64	2459.17	3118.75	1194.4	3192.78
42	0	0	0	0	0	0	0	0	0	0	0	0	0	0	0	0	0	0	0	0	0	0	0	0	0	0	0	0	0	0	0	0	2589.26	6869.03	4494.56	23917.2	6006.47	4656.56	6455.36	4722.56	2035.78	4196.65	4738.39	2131.49	6028.34	5188.52	4522.24	3169.83	5063.18
45	0	0	0	0	0	0	0	0	0	0	0	0	0	0	0	0	0	0	0	0	0	0	0	0	0	0	0	0	0	0	0	0	3579.51	7333.53	4533.39	25529.8	7647.52	4717.46	6836.6	5578.01	3689.12	5860.13	4546.55	2416.49	7758.41	7006.89	6640.02	4197.69	6014.07
48	0	0	0	0	0	0	0	0	0	0	0	0	0	0	0	0	0	0	0	0	0	0	0	0	0	0	0	0	0	0	0	0	3719.18	8059.18	5072.11	28069.1	7990.15	5138.54	8401.48	7431.77	4118.72	6917.35	5954.21	3778.69	8089.53	7473.95	6183.81	5171.56	6842.48
Supp. Fig. 2g
	Mock																229E																OC43
NC	0	0	164.342	0	0	0	0	0	0	911.092	549.075	0	2127.52	1013.6	349.054	0	0	0	0	0	0	0	105.516	0	0	0	43.4168	0	33.3975	0	0	0	0	0	0	0	0	0	0	0	172.444	0	0	0	0	0	31.8765	0
SARS-CoV-2 VERAS-PS (+)	16900000	18500000	13200000	15500000	17700000	17000000	18500000	17300000	21400000	32900000	14200000	14900000	17200000	24600000	7884165	7694811	73200000	61100000	52200000	22500000	90500000	69300000	56200000	59300000	95200000	78100000	73400000	71100000	89800000	86000000	78500000	83100000	13800000	20500000	17900000	13900000	23500000	16100000	7729945	14100000	16600000	16800000	16700000	16300000	18300000	19100000	16000000	18500000
229E VERAS-PS (+)	63400000	153000000	168000000	203000000	74700000	234000000	237000000	282000000	215000000	234000000	199000000	197000000	73700000	102000000	110000000	171000000	428000000	405000000	72100000	218000000	354000000	256000000	371000000	364000000	356000000	338000000	326000000	368000000	318000000	343000000	315000000	426000000	191000000	163000000	144000000	86500000	183000000	93000000	125000000	144000000	171000000	112000000	86900000	162000000	167000000	129000000	100000000	139000000
OC43 VERAS-PS (+)	2039316	2659958	2326011	2017988	1965641	950420	3264591	2714927	2248468	3999126	3304911	2558010	2910209	2406109	2224389	3086087	6018138	389643	3013777	3049804	7114327	3657093	11100000	6874614	8896519	15800000	8163087	7812303	10500000	9994692	6710866	11400000	7065879	4550609	4722980	5591596	5786098	6847957	5134655	7435724	6982875	6540998	7839497	8414683	8677719	7059979	7448118	7197373
[truncated: 143 more columns]

## Sheet: Supp. Fig 3
Supp. Fig. 3b OC43 VERASs (-) GFP
	Mock																																OC43
1	102.573	0	252.234	174.659	700.687	0	235.635	223.301	87.2965	246.117	81.9728	0	40.6392	274.29	781.701	0	280.242	0	122.579	116.627	985.128	0	610.58	0	660.875	40.8376	31.5789	23.3783	102.177	0	0	412.807	285.268	133.326	267.379	586.706	717.882	229.583	480.23	701.481	1039.79	916.349	672.779	601.85	407.847	37.7954	283.251	797.242	202.006
2	878.918	0	31.3143	0	484.099	444.386	1096.5	0	280.539	0	0	45.996	0	2486.23	591.633	120.992	11445.3	0	0	0	0	78.9306	0	0	986.484	58.7929	0	512.735	3844.16	0	346.442	720.891	3288.24	877.727	1440.66	101.251	395.182	948.854	1027.62	436.152	515.083	552.647	332.686	571.065	629.825	685.08	96.2907	371.672	1169.81
3	0	225.185	1001.17	491.87	315.26	287.748	788.48	510.057	997.925	301.868	457.48	0	445.179	481.851	0	801.078	1816.96	542.164	887.978	623.41	311.093	71.9866	0	1206.64	66.7289	0	150.487	1660.06	0	220.192	0	918.995	4413.7	6907.17	4693.11	2954.03	5098.38	3622.11	2132.98	2464.28	5367.38	2376.65	3623.93	2748.55	2917.46	3033.39	4377	1789.84	7768.57
4	360.231	0	0	0	0	0	0	0	0	0	0	0	0	12933.9	0	0	0	0	0	0	0	0	0	0	0	0	0	0	0	94.1745	0	0	0	0	93.5131	0	0	0	0	0	0	0	0	0	0	0	0	0	58.826
5	1121.23	1185.61	4478.21	2885.88	539.651	2569.13	257.856	1900.52	1229	770.359	2321.82	895.087	747.907	2662.15	1984.94	185.108	811.891	2321.69	2150.93	833.087	485.124	3387.47	707.995	227.732	642.622	794.729	864.963	1288.71	851.67	907.752	524.308	850.745	10815.7	6042.48	8592.59	9622.56	4941.65	7642.48	6399.8	10297.5	8243.94	8165.7	5224.86	9507.95	5108.4	4931	8838.58	8647.72	6046.01
6	533.071	1324.33	2139.82	1529.34	260.435	856.895	239.933	734.581	1381.96	562.401	696.025	1053.78	3074.82	2783.83	413.7	1440.06	1285.71	914.134	1362.85	819.629	1341.36	2108.61	648.871	749.692	364.199	1578.78	1381.83	4281.43	1134.66	1336.93	657.733	725.355	8778.33	9814.81	7629.88	9620.25	7153.79	8744.93	10407.5	5148.48	8255.87	6732.22	8787.16	6827.61	5217.52	9264.18	6538.35	7910.62	4962.58
Supp. Fig. 3d SARS-CoV-2 VERAS NLuc
	Mock			SARS-CoV-2				p value (virus vs mock)
No transfection	1220000	1480000	1600000	1710000	1760000	1380000		0.325373
1	5760000	6680000	6790000	7410000	6990000	6050000		0.476267
2	4680000	5700000	5860000	6060000	6030000	5190000		0.498919
3	4540000	5300000	5500000	5800000	5820000	4660000		0.551229
4	6020000	6700000	7080000	7590000	7160000	6520000		0.326922
5	4410000	5450000	5720000	5970000	5710000	4500000		0.757108
6	4520000	5210000	5140000	5590000	5300000	4730000		0.49637
Supp. Fig. 3e
	Mock								229E									p value (virus vs mock)
No transfection	0	0	0	0	0	0	0	0	23.7751	27.7762	0	0	281.267	0	0	0		0.247679
229E VERAS-3 (-)	22820.4	26810.6	23854.2	45253.4	51673.5	19352	31527.2	29545.5	706050	622911	635255	700161	582054	558227	445599	678055		2.4001e-11
229E VERAS-6 (-)	9525.11	7269.75	6807.35	4373.85	3484.12	4530.52	12836	14195.1	287273	220541	270626	331612	319802	209283	224293	283154		2.38383e-10
OC43 VERAS-3 (-)	45.5992	424.446	0	79.9557	56.7097	0	801.607	0	2669.65	1269.27	2156.49	3088.91	2908.26	1567.2	2895.8	1132.28		8.37078e-06
OC43 VERAS-6 (-)	556.945	756.504	136.831	0	66.5306	529.798	1067.93	341.217	8727.41	9687.2	8921.81	8834.05	9889.71	9589.33	9277.81	8518.09		8.58677e-16
SARS-CoV-2 VERAS-3 (-)	2235.62	2241.9	287.351	5846.89	1130.62	664.479	24.4364	1059.89	38246.4	48211.6	54365.4	75095.7	67573.6	45983.5	62128.7	58471.5		4.81948e-09
SARS-CoV-2 VERAS-6 (-)	41.8627	0	0	0	83.4939	0	0	0	985.525	221.912	999.843	420.578	1342.71	421.536	558.367	205.411		0.000780145
Supp. Fig. 3f
	Mock								OC43									p value (virus vs mock)
No transfection	0	0	0	0	0	0	44.6403	0	2127.59	48.2776	843.867	86.5029	61061.4	39.4488	811.825	432.878		0.297658
229E VERAS-3 (-)	22820.4	26810.6	23854.2	45253.4	51673.5	19352	31527.2	29545.5	47826.4	40979.4	45096.7	45031.5	67463.8	40665.4	39231.4	52851.5		0.00784551
229E VERAS-6 (-)	9525.11	7269.75	6807.35	4373.85	3484.12	4530.52	12836	14195.1	6136.48	6534.81	1613.73	7930.23	7416.24	3976.13	2735.85	7175.78		0.159052
OC43 VERAS-3 (-)	3756.83	3167.91	4582.61	3934	1873.47	4400.27	4907.06	1920.33	9881.7	10613.1	8071.49	15574.6	9761.47	11650.7	13125.2	18905.8		1.33516e-05
OC43 VERAS-6 (-)	9570.28	10767.1	4806.77	18371.4	12785.2	8552.12	10815.6	13371.4	15828.8	8363.57	11026.1	17129.4	32449.8	22882.8	13338.5	10491.1		0.111709
SARS-CoV-2 VERAS-3 (-)	52428.4	32958.4	32945.4	39133.2	45219	47086.2	40941.4	46410.8	164327	105447	191263	176274	278161	137732	145990	197556		4.5424e-06
SARS-CoV-2 VERAS-6 (-)	9295.73	1974.85	3401.59	3977.75	10187	5669.75	4686.83	3320.77	9304.99	5518.07	7055.78	6719.92	10220.4	8390.39	11637.8	5782.7		0.0513204
Supp. Fig. 3g
	Mock			SARS-CoV-2				p value (virus vs mock)
No transfection	1310000	1600000	1730000	1850000	1910000	1510000		0.298368
229E VERAS-3 (-)	4540000	5090000	5510000	6280000	6400000	5240000		0.11602
229E VERAS-6 (-)	3930000	4560000	5050000	5360000	5410000	4460000		0.276647
OC43 VERAS-3 (-)	2720000	3290000	3530000	3610000	3450000	2870000		0.712898
OC43 VERAS-6 (-)	3290000	3940000	4190000	4190000	3060000	2270000		0.363623
SARS-CoV-2 VERAS-3 (-)	4850000	5790000	5910000	6250000	6260000	5040000		0.560471
SARS-CoV-2 VERAS-6 (-)	4690000	5570000	5360000	6010000	5700000	5040000		0.389003
Supp Fig 3h
	229E	OC43	SARS-CoV-2
229E VERAS-3 (-)	19.6	1.5	1.2
229E VERAS-6 (-)	34.1	0.7	1.2
OC43 VERAS-3 (-)	12.6	3.4	1
OC43 VERAS-6 (-)	21.3	1.5	0.8
SARS-CoV-2 VERAS-3 (-)	33.4	4.1	1.1
SARS-CoV-2 VERAS-6 (-)	41.1	1.5	1
[truncated: 16 more columns]

## Sheet: Supp. Fig 4
Supp. Fig. 4b
	Mock																																229E
NC	0	0	0	0	0	0	0	30.9175	545.504	121.785	0	564.154	0	0	0	0	0	0	0		0	0	0		0	0	0		0	0	0		0	0	77.0458	0	72.1188	225.152	0	0	0	0	0	0	429.704	278.622	0	0	0
VERAS-3 (-) GFP	35966.8	44924.5	40110.2	50927.6	37960.7	33169.2	47595	46967.1	26974.9	32484	22572.1	39959.2	29549.1	29430.7	49023.1	48510	47703.9	35247.7	24326.4	27167	22173.4	30179.3	33493.6	24947.2	22900.1	28137.3	24423.8	29851.1	29452	27674.8	31730.9	35493.1	145420	127876	184011	151277	126865	127740	159135	152238	140380	123018	133698	131216	171293	128312	167706	154551	209730
VERAS-3 (-) Bax	175665	164234	204341	238520	218111	198528	243386	218104	192456	178762	147900	169761	203948	184992	190165	192508	220117	196883	205220	199567	228759	188119	181758	212928	236043	208310	215285	230236	207400	202073	211304	225421	895610	806930	777787	911324	891753	754774	798810	882504	759143	834212	775293	872753	713163	757452	871186	879168	887311
VERAS-3 (-) Casp3	24358.9	27065.4	30397	39676.3	27278.9	25640.2	27385.5	33403.5	27961.2	27980.3	21038.5	17981.9	32589.1	23733.9	18918.4	20505.9	26691.1	18756.4	32051.2	19212	23500.8	31051	28230.6	26466.5	21940.3	23798.9	23097.4	21845.4	25303.8	26084.3	20944.4	20920.6	89100.6	112245	113802	113167	127500	301794	97490.1	110370	114453	121247	89649.4	106298	106401	108759	98706.1	119783	112687
Supp. Fig. 4d											P value (vs NC)
NC	639442	652924	731398	602477	699934	616327	549852	602965	563739
VERAS-3 (-) IFNA4	n/a	n/a	n/a	494330	481731	480644	449721	455305	464849		2.95291e-05
VERAS-3 (-) IFNA5	422134	437080	426978	368239	358264	390139	353239	361104	368744		1.11936e-08
VERAS-3 (-) IFNA8	262182	266452	257693	161864	164872	177570	184832	189792	210860		9.445e-12
VERAS-3 (-) IFNA14	275934	293499	330494	276169	240831	230301	200233	210426	206043		6.33789e-11
VERAS-3 (+) IFNA4	111975	96468.7	113864	154662	145171	137871	157437	130820	161936		9.10664e-14
VERAS-3 (+) IFNA5	115187	106660	117852	141132	147813	121483	91553.2	96544.5	102038		3.7202e-14
VERAS-3 (+) IFNA8	98977.4	96215	98500.7	126221	140655	115999	140605	144398	172391		9.24735e-14
VERAS-3 (+) IFNA14	161728	157329	158523	81340.5	76544.2	69436.3	110930	118865	132973		2.34469e-13
Supp. Fig. 4e
48 hpi
Cell ratio	WT : GFP+ cells			VERAS-3 (-) IFNA8+ : GFP+ Cells			VERAS-3 (+) IFNA8+ : GFP+ Cells				P value ( VERAS-3 (-) vs WT)			P value (VERAS-3 (+) vs WT)
1:2	2.89907	3.18249	4.09724	1.54322	2.27523	1.61623	1.55978	0.887462	0.907962		0.0106242			0.00290487
1:4	3.26239	4.08312	5.28309	3.65527	3.54684	2.99752	0.992039	1.14472	1.7731		0.131158			0.00506404
72 hpi
Cell ratio	WT : GFP+ cells			VERAS-3 (-) IFNA8+ : GFP+ Cells			VERAS-3 (+) IFNA8+ : GFP+ Cells				P value ( VERAS-3 (-) vs WT)			P value (VERAS-3 (+) vs WT)
1:2	4.50106	6.33371	6.92267	3.10965	3.82709	2.79444	2.98359	2.11544	2.35236		0.0138394			0.00566886
1:4	3.96054	6.67599	7.44173	5.54904	4.30454	4.12152	1.84415	2.80978	3.98202		0.149576			0.0309247
Supp. Fig. 4f
48 hpi
Cell ratio	WT : GFP+ cells			VERAS-3 (-) IFNA8+ : GFP+ Cells			VERAS-3 (+) IFNA8+ : GFP+ Cells				P value ( VERAS-3 (-) vs WT)			P value (VERAS-3 (+) vs WT)
1:2	35999.5	42616.7	42211.3	26526.1	31376.3	28328.1	23097.9	23209	20774.7		0.00544157			0.00071307
1:4	37031.1	34576.4	42791.8	39316.3	41389.2	36086.8	19445.4	19935.9	19243.8		0.397839			0.000800654
72 hpi
Cell ratio	WT : GFP+ cells			VERAS-3 (-) IFNA8+ : GFP+ Cells			VERAS-3 (+) IFNA8+ : GFP+ Cells				P value ( VERAS-3 (-) vs WT)			P value (VERAS-3 (+) vs WT)
1:2	42618.3	58631.7	56170.1	35690.6	41045.2	36526.5	33239.7	28380	27853.3		0.0243008			0.00631548
1:4	46100.6	47395.2	51359.8	47996.9	47487.8	44525.4	24472.8	26572.8	26330.1		0.223442			9.76746e-05
[truncated: 16 more columns]
